# Supplementary material for: A deep‐sea sulfate‐reducing bacterium generates zero‐valent sulfur via metabolizing thiosulfate
Source: mLife. 2022 Sep 23;1(3):257–71. doi: 10.1002/mlf2.12038 (PMC10989961; doi:10.1002/mlf2.12038)
Supplement: Supplementary file 1 — Supplementary information. [file MLF2-1-257-s001.xlsx]

## Sheet: Sheet1
General features of Oceanidesulfovibrio marinus CS1 genome
O. marinus CS1	Features
Accession number	CP039543.1
Genome size (bp)	4.76 M
G + C content (%)	0.624
Genes	4169
Proteins	4089
5S rRNA genes	2
16S rRNA genes	2
23S rRNA genes	2
tRNA genes	48
Other RNAs	4
Pseudo Genes (total)	21
Chromosome number	1

## Sheet: Sheet2
Key proteins associated with sulfur metabolism in O. marinus CS1
Locus_tag	Protein name	Nearest neighbor and sequence
E8L03_09635	QmoC, quinone-interacting membrane -bound oxidoreductase complex subunit QmoC	Desulfovibrio marinus WP_144233425.1
E8L03_09640	QmoB, hydrogenase iron-sulfur subunit	Desulfovibrio marinus WP_171267232.1
E8L03_09645	QmoA, CoB-CoM heterodisulfide reductase iron-sulfur subunit A family protein	Desulfovibrio marinus WP_144233423.1
E8L03_09650	AprA, adenylyl-sulfate reductase subunit alpha	Desulfovibrio marinus WP_144233422.1
E8L03_09655	AprB, adenylyl-sulfate reductase subunit beta	Desulfovibrio marinus WP_144233421.1
E8L03_09660	Sat, sulfate adenylyltransferase	Desulfovibrio marinus WP_144233420.1
E8L03_06435	DsrC, TusE/DsrC/DsvC family sulfur relay protein	Desulfovibrio marinus WP_144306202.1
E8L03_15015	DsrA, dissimilatory-type sulfite reductase subunit alpha	Desulfovibrio marinus WP_144234054.1
E8L03_15020	DsrB, dissimilatory-type sulfite reductase subunit beta	Desulfovibrio marinus WP_144234053.1
E8L03_15025	DsrD, dissimilatory sulfite reductase-asociated protein	Desulfovibrio marinus WP_144234052.1
E8L03_15030	DsrN, cobyrinate a,c-diamide synthase	Desulfovibrio marinus WP_171267775.1
E8L03_20340	DsrE, DsrE family protein	Desulfovibrio marinus WP_144306673.1
E8L03_20390	DsrP, polysulfide reductase	Desulfovibrio marinus WP_144306663.1
E8L03_20395	DsrO, 4Fe-4S dicluster domain -containing protein	Desulfovibrio marinus WP_171268368.1
E8L03_20400	DsrJ, sulfate reduction electron transfer complex DsrMKJOP subunit	Desulfovibrio marinus WP_144306661.1
E8L03_20405	DsrK, [DsrC]-trisulfide reductase	Desulfovibrio alaskensis WP_011368154.1
E8L03_20410	DsrM, sulfate reduction electron transfer complex DsrMKJOP subunit	Desulfovibrio marinus WP_144306659.1
E8L03_20415	DsrT, dissimilatory sulfite reductase system component	Sulfobium mesophilum SPQ01222.1
E8L03_05425	SQR, sulfide: quinone oxidoreductase	Syntrophobacter sp. SbD2 WP_144305861.1
E8L03_06385	PhsA, thiosulfate reductase	Desulfobulbus sp. Tol-SR KGO34598.1
E8L03_06390	DmsB, anaerobic dimethyl sulfoxide reductase subunit B	Desulfovibrionaceae bacterium KAF0234029.1
E8L03_02130	DsyB, MTHB methyltransferase; dimethylsulphoniopropionate biosynthesis enzyme	Labrenzia aggregate AOR83342.1
E8L03_10790	SsuA, aliphatic sulfonate ABC transporter	Desulfobulbus oralis AVD70971.1
E8L03_08980	CysC, adenylyl-sulfate kinase	Desulfovibrio marinus WP_171267153.1
E8L03_10175	CysQ, 3'(2'),5'-bisphosphate nucleotidase	Desulfovibrio marinus WP_171267284.1
E8L03_16675	CysH, phosphoadenosine phosphosulfate reductase family protein	Desulfovibrio marinus WP_171267978.1
E8L03_09290	CysK, cysteine synthase	Desulfovibrio marinus WP_171267194.1
E8L03_07280	MetB, cystathionine gamma-synthase family protein	Desulfovibrio marinus WP_171266969.1
E8L03_12345	MetX, homoserine O-acetyltransferase	Desulfovibrio marinus WP_171267515.1
E8L03_19285	MetE, 5-methyltetrahydropteroyltriglutamate -homocysteine S-methyltransferase	Desulfovibrio marinus WP_171268249.1
E8L03_08840	MetH, methylenetetrahydrofolate reductase [NAD(P)H]	Desulfovibrio marinus WP_144233579.1

## Sheet: Sheet3
Proteomic analysis results about proteins shown in Figure 2.
Protein accession	Protein description	MW [kDa]	Coverage [%]	Peptides	Unique peptides	PSMs	Na2SO3	Na2S	Na2S2O3	Control	Na2SO3/Control Ratio	Na2SO3/Control P value	Na2S/Control Ratio	Na2S/Control P value	Na2S2O3/Control Ratio	Na2S2O3/Control P value	Subcellular localization	KEGG KO No.	KEGG Gene	KEGG pathway	Biological Process	Cellular Component	Molecular Function	Pfam ID	Domain description	COG category	COG NO.	COG description
CP039543.1_prot_QJT08398.1_1067	NAD(P)/FAD-dependent oxidoreductase locus_tag=E8L03_05425	46.328	28	8	8	19	1.105	0.431	0.452	0.44	2.511	1.79342e-08	0.98	0.986765	1.027	0.888117	Unknown	K17218	sqr; sulfide:quinone oxidoreductase [EC:1.8.5.4]	map00920 Sulfur metabolism				PF07992	Pyridine nucleotide-disulphide oxidoreductase	S	COG0446	Uncharacterized NAD(FAD)-dependent dehydrogenases
CP039543.1_prot_QJT08574.1_1257	thiosulfate reductase locus_tag=E8L03_06385	77.618	51.8	33	33	103	0.77	2.188	0.903	0.569	1.353	2.67887e-12	3.845	1.88886e-49	1.587	8.89268e-21	Cytoplasmic	K08352	phsA, psrA; thiosulfate reductase / polysulfide reductase chain A [EC:1.8.5.5]	map00920 Sulfur metabolism; map01100 Metabolic pathways; map01120 Microbial metabolism in diverse environments				PF04879; PF01568	Molybdopterin oxidoreductase Fe4S4 domain; Molydopterin dinucleotide binding domain	C	COG0243	Anaerobic dehydrogenases, typically selenocysteine-containing
CP039543.1_prot_QJT08575.1_1258	4Fe-4S dicluster domain-containing protein locus_tag=E8L03_06390	16.559	47.3	5	5	10	0.75	2.287	1.004	0.626	1.196	0.0994465	3.65	2.04816e-07	1.603	0.00250825	Cytoplasmic	K07307	dmsB; anaerobic dimethyl sulfoxide reductase subunit B	map00920 Sulfur metabolism; map01100 Metabolic pathways				PF13247	4Fe-4S dicluster domain	C	COG0437	Fe-S-cluster-containing hydrogenase components 1
CP039543.1_prot_QJT08581.1_1264	TusE/DsrC/DsvC family sulfur relay protein locus_tag=E8L03_06435 GN=tusE	11.874	72.4	9	9	100	1.062	0.841	1.425	1.106	0.96	0.104547	0.76	4.43607e-12	1.288	5.28233e-07	Cytoplasmic	K23077	dsrC; dissimilatory sulfite reductase related protein			GO:0005622 intracellular; GO:0005623 cell; GO:0005737 cytoplasm;				P	COG2920	Dissimilatory sulfite reductase (desulfoviridin), gamma subunit
CP039543.1_prot_QJT08737.1_1432	cystathionine gamma-synthase family protein locus_tag=E8L03_07280	42.801	46.3	14	14	55	0.702	1.261	1.579	0.93	0.755	3.72338e-07	1.356	1.35932e-09	1.698	2.12052e-13	Cytoplasmic	K01739	metB; cystathionine gamma-synthase [EC:2.5.1.48]	map00270 Cysteine and methionine metabolism; map00450 Selenocompound metabolism; map00920 Sulfur metabolism; map01100 Metabolic pathways; map01110 Biosynthesis of secondary metabolites; map01130 Biosynthesis of antibiotics; map01230 Biosynthesis of amino acids				PF01053	Cys/Met metabolism PLP-dependent enzyme	E	COG0626	Cystathionine beta-lyases/cystathionine gamma-synthases
CP039543.1_prot_QJT09182.1_1899	heterodisulfide reductase subunit E locus_tag=E8L03_09635	43.691	32.4	12	11	18	0.467	0.711	0.558	1.093	0.427	0.000326111	0.651	9.21056e-10	0.51	2.49421e-05	CytoplasmicMembrane	K16887	qmoC; quinone-modifying oxidoreductase, subunit QmoC							C	COG1150	Heterodisulfide reductase, subunit C
CP039543.1_prot_QJT09183.1_1900	hydrogenase iron-sulfur subunit locus_tag=E8L03_09640	84.279	58.4	38	38	183	0.631	0.916	0.71	1.146	0.551	1.83656e-33	0.799	1.19257e-19	0.62	3.45947e-38	Cytoplasmic	K16886	qmoB; quinone-modifying oxidoreductase, subunit QmoB					PF07992	Pyridine nucleotide-disulphide oxidoreductase	C	COG1908	Coenzyme F420-reducing hydrogenase, delta subunit
CP039543.1_prot_QJT09184.1_1901	CoB--CoM heterodisulfide reductase iron-sulfur subunit A family protein locus_tag=E8L03_09645	44.872	61.6	19	19	94	0.543	0.933	0.615	1.163	0.467	2.66053e-21	0.802	4.21332e-13	0.529	5.63479e-23	Cytoplasmic	K16885	qmoA; quinone-modifying oxidoreductase, subunit QmoA					PF07992	Pyridine nucleotide-disulphide oxidoreductase	C	COG1148	Heterodisulfide reductase, subunit A and related polyferredoxins
CP039543.1_prot_QJT09185.1_1902	adenylyl-sulfate reductase subunit alpha locus_tag=E8L03_09650	74.896	57.8	39	39	467	0.7	0.582	0.595	1.147	0.61	2.70647e-69	0.507	5.92772e-103	0.519	4.7662e-85	Cytoplasmic	K00394	aprA; adenylylsulfate reductase, subunit A [EC:1.8.99.2]	map00920 Sulfur metabolism; map01100 Metabolic pathways; map01120 Microbial metabolism in diverse environments						C	COG1053	Succinate dehydrogenase/fumarate reductase, flavoprotein subunit
CP039543.1_prot_QJT09186.1_1903	adenylyl-sulfate reductase subunit beta locus_tag=E8L03_09655 GN=aprB	18.495	84.4	12	12	149	0.733	0.661	0.612	1.148	0.639	5.56069e-25	0.575	4.36776e-38	0.533	6.68547e-44	Cytoplasmic	K00395	aprB; adenylylsulfate reductase, subunit B [EC:1.8.99.2]	map00920 Sulfur metabolism; map01100 Metabolic pathways; map01120 Microbial metabolism in diverse environments						C	COG1146	Ferredoxin
CP039543.1_prot_QJT09187.1_1904	sulfate adenylyltransferase locus_tag=E8L03_09660 GN=sat	47.863	85.3	38	38	399	1.159	0.512	0.614	1.082	1.071	0.550824	0.473	4.75819e-72	0.567	6.53124e-77	Cytoplasmic	K00958	sat, met3; sulfate adenylyltransferase [EC:2.7.7.4]	map00230 Purine metabolism; map00261 Monobactam biosynthesis; map00450 Selenocompound metabolism; map00920 Sulfur metabolism; map01100 Metabolic pathways; map01120 Microbial metabolism in diverse environments; map01130 Biosynthesis of antibiotics				PF14306; PF01747	PUA-like domain; ATP-sulfurylase	P	COG2046	ATP sulfurylase (sulfate adenylyltransferase)
CP039543.1_prot_QJT09398.1_2130	aliphatic sulfonate ABC transporter locus_tag=E8L03_10790	38.806	31.1	9	9	16	1.318	0.746	1.544	0.842	1.565	2.06336e-07	0.886	0.810985	1.834	8.10032e-05	Unknown	K15553	ssuA; sulfonate transport system substrate-binding protein	map00920 Sulfur metabolism; map02010 ABC transporters						P	COG0715	ABC-type nitrate/sulfonate/bicarbonate transport systems, periplasmic components
CP039543.1_prot_QJT09674.1_2436	homoserine O-acetyltransferase locus_tag=E8L03_12345	44.744	27.9	9	9	13	0.885	1.144	1.075	1.108	0.798	0.0100417	1.032	0.931981	0.97	0.148998	Cytoplasmic	K00641	metX; homoserine O-acetyltransferase/O-succinyltransferase [EC:2.3.1.31 2.3.1.46]	map00270 Cysteine and methionine metabolism; map00920 Sulfur metabolism; map01100 Metabolic pathways; map01110 Biosynthesis of secondary metabolites; map01130 Biosynthesis of antibiotics	GO:0000096 sulfur amino acid metabolic process; GO:0000097 sulfur amino acid biosynthetic process; GO:0006082 organic acid metabolic process; GO:0006520 cellular amino acid metabolic process; GO:0006555 methionine metabolic process; GO:0006790 sulfur compound metabolic process; GO:0006807 nitrogen compound metabolic process; GO:0008152 metabolic process; GO:0008652 cellular amino acid biosyntheti…		GO:0003824 catalytic activity; GO:0004414 homoserine O-acetyltransferase activity; GO:0008374 O-acyltransferase activity; GO:0016407 acetyltransferase activity; GO:0016413 O-acetyltransferase activity; GO:0016740 transferase activity; GO:0016746 transferase activity, transferring acyl groups; GO:0016747 transferase activity, transferring acyl groups other than amino-acyl groups;	PF00561	alpha/beta hydrolase fold	E	COG2021	Homoserine acetyltransferase
CP039543.1_prot_QJT10161.1_2964	dissimilatory-type sulfite reductase subunit alpha locus_tag=E8L03_15015 GN=dsrA	49.103	56.5	23	23	212	0.703	0.938	1.043	1.132	0.621	4.26675e-34	0.828	3.88137e-17	0.921	5.0194e-08	Cytoplasmic	K11180	dsrA; dissimilatory sulfite reductase alpha subunit [EC:1.8.99.5]	map00633 Nitrotoluene degradation; map00920 Sulfur metabolism; map01100 Metabolic pathways; map01120 Microbial metabolism in diverse environments						C	COG2221	Dissimilatory sulfite reductase (desulfoviridin), alpha and beta subunits
CP039543.1_prot_QJT10162.1_2965	dissimilatory-type sulfite reductase subunit beta locus_tag=E8L03_15020 GN=dsrB	42.989	69.9	25	25	203	0.652	0.89	1.016	1.146	0.569	9.66032e-45	0.776	6.70945e-28	0.886	8.62719e-10	Cytoplasmic	K11181	dsrB; dissimilatory sulfite reductase beta subunit [EC:1.8.99.5]	map00633 Nitrotoluene degradation; map00920 Sulfur metabolism; map01100 Metabolic pathways; map01120 Microbial metabolism in diverse environments				PF00037	4Fe-4S binding domain	C	COG2221	Dissimilatory sulfite reductase (desulfoviridin), alpha and beta subunits

## Sheet: Sheet4
Proteomic analysis results about proteins shown in Figure 6.
Protein accession	Protein description	MW [kDa]	Coverage [%]	Peptides	Unique peptides	PSMs	In situ	Lab condition	In situ/Lab condition Ratio	In situ/Lab condition P value	Subcellular localization	KEGG KO No.	KEGG Gene	KEGG pathway	Biological Process	Cellular Component	Molecular Function	Pfam ID	Domain description	COG category	COG NO.	COG description
CP039543.1_prot_QJT07797.1_423	methyltransferase domain-containing protein locus_tag=E8L03_02130	36.919	43.6	13	13	20	1.16	0.853	1.36	9.43172e-07	Unknown	K21377	aziB2; 3-hydroxy-5-methyl-1-naphthoate 3-O-methyltransferase [EC:2.1.1.302]					PF00891	O-methyltransferase	Q	COG0500	SAM-dependent methyltransferases
CP039543.1_prot_QJT08398.1_1067	NAD(P)/FAD-dependent oxidoreductase locus_tag=E8L03_05425	46.328	28	8	8	19	1.825	0.44	4.148	1.08887e-10	Unknown	K17218	sqr; sulfide:quinone oxidoreductase [EC:1.8.5.4]	map00920 Sulfur metabolism				PF07992	Pyridine nucleotide-disulphide oxidoreductase	S	COG0446	Uncharacterized NAD(FAD)-dependent dehydrogenases
CP039543.1_prot_QJT08574.1_1257	thiosulfate reductase locus_tag=E8L03_06385	77.618	51.8	33	33	103	0.93	0.569	1.634	5.51495e-23	Cytoplasmic	K08352	phsA, psrA; thiosulfate reductase / polysulfide reductase chain A [EC:1.8.5.5]	map00920 Sulfur metabolism; map01100 Metabolic pathways; map01120 Microbial metabolism in diverse environments				PF04879; PF01568	Molybdopterin oxidoreductase Fe4S4 domain; Molydopterin dinucleotide binding domain	C	COG0243	Anaerobic dehydrogenases, typically selenocysteine-containing
CP039543.1_prot_QJT08575.1_1258	4Fe-4S dicluster domain-containing protein locus_tag=E8L03_06390	16.559	47.3	5	5	10	0.872	0.626	1.393	0.0131202	Cytoplasmic	K07307	dmsB; anaerobic dimethyl sulfoxide reductase subunit B	map00920 Sulfur metabolism; map01100 Metabolic pathways				PF13247	4Fe-4S dicluster domain	C	COG0437	Fe-S-cluster-containing hydrogenase components 1
CP039543.1_prot_QJT09182.1_1899	heterodisulfide reductase subunit E locus_tag=E8L03_09635	43.691	32.4	12	11	18	1.864	1.093	1.705	3.23616e-06	CytoplasmicMembrane	K16887	qmoC; quinone-modifying oxidoreductase, subunit QmoC							C	COG1150	Heterodisulfide reductase, subunit C
CP039543.1_prot_QJT09183.1_1900	hydrogenase iron-sulfur subunit locus_tag=E8L03_09640	84.279	58.4	38	38	183	1.419	1.146	1.238	5.4316e-16	Cytoplasmic	K16886	qmoB; quinone-modifying oxidoreductase, subunit QmoB					PF07992	Pyridine nucleotide-disulphide oxidoreductase	C	COG1908	Coenzyme F420-reducing hydrogenase, delta subunit
CP039543.1_prot_QJT09184.1_1901	CoB--CoM heterodisulfide reductase iron-sulfur subunit A family protein locus_tag=E8L03_09645	44.872	61.6	19	19	94	1.433	1.163	1.232	5.8701e-10	Cytoplasmic	K16885	qmoA; quinone-modifying oxidoreductase, subunit QmoA					PF07992	Pyridine nucleotide-disulphide oxidoreductase	C	COG1148	Heterodisulfide reductase, subunit A and related polyferredoxins
CP039543.1_prot_QJT09185.1_1902	adenylyl-sulfate reductase subunit alpha locus_tag=E8L03_09650	74.896	57.8	39	39	467	1.472	1.147	1.283	6.6329e-52	Cytoplasmic	K00394	aprA; adenylylsulfate reductase, subunit A [EC:1.8.99.2]	map00920 Sulfur metabolism; map01100 Metabolic pathways; map01120 Microbial metabolism in diverse environments						C	COG1053	Succinate dehydrogenase/fumarate reductase, flavoprotein subunit
CP039543.1_prot_QJT09186.1_1903	adenylyl-sulfate reductase subunit beta locus_tag=E8L03_09655 GN=aprB	18.495	84.4	12	12	149	1.513	1.148	1.318	3.67186e-13	Cytoplasmic	K00395	aprB; adenylylsulfate reductase, subunit B [EC:1.8.99.2]	map00920 Sulfur metabolism; map01100 Metabolic pathways; map01120 Microbial metabolism in diverse environments						C	COG1146	Ferredoxin
CP039543.1_prot_QJT09187.1_1904	sulfate adenylyltransferase locus_tag=E8L03_09660 GN=sat	47.863	85.3	38	38	399	1.269	1.082	1.173	4.6882e-11	Cytoplasmic	K00958	sat, met3; sulfate adenylyltransferase [EC:2.7.7.4]	map00230 Purine metabolism; map00261 Monobactam biosynthesis; map00450 Selenocompound metabolism; map00920 Sulfur metabolism; map01100 Metabolic pathways; map01120 Microbial metabolism in diverse environments; map01130 Biosynthesis of antibiotics				PF14306; PF01747	PUA-like domain; ATP-sulfurylase	P	COG2046	ATP sulfurylase (sulfate adenylyltransferase)
CP039543.1_prot_QJT09398.1_2130	aliphatic sulfonate ABC transporter locus_tag=E8L03_10790	38.806	31.1	9	9	16	1.039	0.842	1.234	0.00565028	Unknown	K15553	ssuA; sulfonate transport system substrate-binding protein	map00920 Sulfur metabolism; map02010 ABC transporters						P	COG0715	ABC-type nitrate/sulfonate/bicarbonate transport systems, periplasmic components

## Sheet: Sheet5
Animo acid sequences and taxonomies of annotated SQR proteins from metagenomic data listed in Fig. S4
>C1_GL0004927 Gammaproteobacteria bacterium
MKNIVIIGSGFAACMAIRTLRANGCTDQITLVSPQAELFYYPSLIWVACGQRQESDLRIKLETFLQKHDVNHHCGSVTGLSVSDNHVITDGDPIKYDYLIIASGGRYIRKLPGIEHAHIACSGWQATSEWADKLNTMDGGKLAFGFAGNPKEPSAMRGGPVFEFLFGTDTWLKTRGIRDKFELHFFSPAPRPGARLGEKAVDRLLDEMSRRNIKTHLGHKMKALEANKIITQGEEFESNLTLFIPGMTGPAWANESGLSLSEGGFFRADEYCRVTDSDNVYVAGDAGSFPGPDWKPKQAHMADLQAEAAAKNILNRIKGGQDSHRFKTELICIIDTLNTGTLVYRGPRRSLQLKGKPLHWAKALFEWNYLRPYRS
>C1_GL0015338 Gammaproteobacteria bacterium
GKKHEVTVINEKKDFQFVPSNPWVAVGWRERKDISIPIEKYLNKRKINFINQRVDKIDASNSKLELDNGESVDYDYLIIATGPRLAFEEVEGSGPEGFTESICVTDHAEVAWAKYQKLLENPGPIVIGAMPFASCFGPAYEFAFIVDADLRKRKIRDKFPMTYVTSEPYIGHLGLGGVGDSKSMLESELRNHHINWITNARTTKVEKGKMFTDELNAAGEIIKQHEIDFDFAMMLPAFKGVDAVAAVPDLCNPRGFVIIDELHRNPTYKNIYSAGVCIAIPPVEVTPVPTGTPKTGYMIESMVTAIVHNIADELADKTPSTKATWNAICLADMGDTGAAFVAIPQIPPRNVAWFKKGKWVHLAKIAFEKYFIRKMKKGTSEPLYEKYILKLLGIEKLE
>C1_GL0024541 Thioalkalivibrio nitratireducens
MSRITVIGAGFGALTAIRKLRAADTSLQIDVIAPKPEFVYFPGTIWIPTDLRKPEDLVVPLHNFFRRMKVTYHKAVVTGLRDGGRTVETSTGDIANDGLIIASGGRFLRKLPGIEHSITPCGGIAATVEIRDRLAAMDGGTIAFGFASNPKEPSAMRGGPMFEFLFGIDNWLKKQGRRDKFKLVFFSPAPKPGVRLGPKAVDGIMSEMAKRDVKTYLGHKMKAFEANKVITEGAEFEADMILFMPGMTGNQWFDNTELPRSEGGMVKANAYCQAEGMDKVYVAGDSGSFPGPDWMPKQAHMADLQAEAAVANLVAELAGKPASQSFKAELLCIIDSRDKGMLVLRTEKRNFILPSMLPLHWAKRYFEWAYLRKYR
>C1_GL0026387 Flavobacteriaceae bacterium
MSKHHQLIVIGGGTAGIMVASQILKSNPNINIGLIEPADTHYYQPAWTLVGANTYDFDKTARSMSSIIPNGVNWIKEFADKFDPENNKLTTSNGNEYTYDYLVVCPGLRMAPELVEGLTEAMEKGIVCSNYTDPKHTWETLKNFKGGTALFSMPTTPIKCGGAPQKIMYLADEHFEKYGVRNKTNIVFAIPGGVIFAVKPVAKTLMTVIDKKDINIRFFHKLVKVDADKKIAWYEIDKDLDAGGCVVMSDDDSKTLDKDIQYNYKDVKVTKDGERFGIHFDMMHLAPPQASPKFVANSPLATPEGWLFVDDKTMQHKKYNNVFGLGDVAQLPTAKTGAAIRKQAPVVVANILKMMENNTITNKTYDGYSSCPLVTGYGKMVLAEFDYSKEFKPDSKLKQ…
>C1_GL0029211 Gammaproteobacteria bacterium
EDFEKLAADPGPAIVGAMPFASCFGPAYEYAFILNRELQKRKLRDKIPMTLVTSEPYIGHLGLGGVGDSKGMLESELRQHSINWICNAKTTKIEAGKMYVDELNDDGSLKKQHELPFKHGMMLPAFKGVDAVAAVEGLCNPRGFVIVDKQQRSPKYRNIFSAGVCIAIPPVEATPVPTGAPKTGYMIESMVTAIVHNIADELADVEPSTEATWNAICLADMGNTGAAFVAIPQIPPRNLAWFKKGKWVHLAKIGFEKYFIRKMKSGSSEPIYEKYLLKALGINRLK
>C1_GL0031672 Desulfobacterales bacterium
RVVLNIAEMPFKCPVAPIEFILMADWFFTVNGVRDKVEIELVSPLGDIFTKPMAAKTFSGYVAQKNVKFTGNFDIAQVNAKEKTIESHKGEKIPYDLLVAIPPNFGAQFIGDSGMSDPMCYVETDHFTLKAKNYDNIYVIGDATNTPTSKAGAVAHYQSDTVVENLVREIDGQEPKSTFDGHATCFICSGFEKALLIDFNYKTEPLPGKFPFPGLGPFSLLGESNFNYYGKMMFKWVYWNLMLEGLELPLENQMTMAGKMRQSV
>C1_GL0050464 Thiotrichales bacterium
MKKITIIGAGFAGLSAIRQLRKQDKNCEITLIAPNAELHYLPSLIWVPSGLRKREDIIIPLDNFFRRMNVKFHQGSVTGLRDAGRLVETDNGDVTNDGLIIASGGRFIKKLPGIENAITPCEGITAAEQIRDRLTEMQGGTIAFGFAGNPKEPSAMRGGPMFEFLFGTDTLLRKQGRRDKFNLVFFSPAPKPGNRLGPKAVGKLLGEMKKRGVKTYLGEKMKAFESNKVITEGAEFDADLIIFMPGMTGNKWFDNSELPRSEGGLIKANEHCKVETMDAVYVAGDSGSFPGPDWMPKQAHMADLQAEAAAKNLHAELNGQTVSAGFKVELICIVDSNDKGIMVSRTEKRNIMLPGTIVLHWAKRFFEWMYLRKYR
>C1_GL0063057 Gammaproteobacteria bacterium
VKLIDWENKKVEGKAGSYRYDWLISTLGCHIAPEEIEGMQELMGNGVHTFYDMAGAMRMQKALDEMKEGRLVIDIAEMPIKCPVAPLEFAFLADYYFQQKGIRDQIDITLVTPFNGAFTKPNANRVLSKIAEDKRINIVSNFVLASVDGDNKTIHSYEGPSVDYDLLCAIPPNLGPELLDDSGLGDGSGFGHTDPRTLKSRKADFVYFLGDNCNVGTSKAGSVAHFQAETVVENVLREMDDKPAQQSFDGHANCFIESGHQ
>C1_GL0067764 Thiotrichales bacterium
MKKITIVGAGFAGLSAVRQLRKQDKNCEITLIAPKAELHYLPSLIWVPSGLRKRKDIIVPLENFFRRMNVKFHQGSVTGLKDGGRTVVTDNGEVSNDGLIIASGGRFIKKLKGIENAITPCEGIDAAEQIRDRIAEMDGGTIAFGFAGNPKEPSAMRGGPMFEFLFGTDTLLKKQGRRSKFELVFFSPAPKPGNRLGPKAVGKLLGEMKKRGVKTYLGEKMKAFESNKVITEGAEFDADLIIFMPGMTGNKWFDNSELPRSEGGLIKANQHCKVETMEAVYVAGDSGSFPGPDWMPKQAHMADLQAEAAAKNLHAELNGQTADAGFNVELICIVDSNDKGIMVSRTEKRNIMLPGTVFLHWAKRFFEWMYLRKYR
>C1_GL0072289 Candidatus Tenderia sp.
MASCFGPAYEFAFILDTDLRKRKIRDKVPMTYITSEPYIGHLGLGGVGDSKGMLESELRNRHIKWITNAKVMKVDEKFVYVAEHNSDGEVIKEHEVEHSYTMILPAFKGVDAVANVKDLCNPRGFVFVDEYQRNPTYKNIYSAGVCIAIPPVEVTPVPTGAPKTGYMIESMVTATVENIMAELDGKEPHAHATWNAICIADMGDTGAVFVALPQIPPRNVNWFRKGKWVHLAKIAFEKYFLRKMKNGTSEPIYEKVILKQLGIERLK
>C1_GL0085782 Desulfobacteraceae bacterium
MRKIIILGSGAGGTILANNLRKELDDSEWQITVIDRDEQHHFQAGYLFIPFGIYTKNDVLKPKKEFIPQDVEFVVDNVVNIDKDQRRVVGENNTYDYDWLVIATGCRIAPEEIDGMMDGWGKDIFDFYTLEGSIALRKKLKYFNSGKIVLNIAEIPFKCPIAPLEFVFMADWFFTATGVRDKVDIEFVTPLDNVFTKPVAAKALAEFTAIKNIKVIPHFDIAQVNANEKTIESHKGDKVGYDLLVAIPPNMGDQALIDSGVGDPVGYVPTDNHTMKAENADRIFVIGDATNVPTSKAGSVVHYMSYTLVENLIREIDGQEALPTFDGHATCFLASGFEKAILLDFNYNVEPLPGKFPFPGMGPFSLLQESLSNHWGKMMFQWVYWNLMMKGLDLPLEPQ…
>C1_GL0092063 Gammaproteobacteria bacterium
MKNITIIGSGFAGLTAVRQLRKHDKHCKITMISPRAELQYLPSLIWVPSGLRKREDIIIPLHNFFKRFDVNFHPARVTGLSEDGRVVKTDNGDIKNDGLIIASGGRFIKKLPGIEHAITPCEGIDAVEKIRDRLDSMSSGSIAFGFAGNPKEPSAMRGGPMFEFLFGTDTLLRQRGIRDKFNLVFFTPAPKPGNRLGPKAVEKLLGEMKKRGIQTHLGHKMKAFESNKVITEGGEFDADLIVFMPGMTGNKWFDNSVLPRSEGGMVKANKNCKVESMNAVYVAGDSGSFPGPEWMPKQAHMADLQAEAAAKNLLAELDDLSLIHISEPTR
>C1_GL0097543 Rhodospirillaceae bacterium
MRIIIIGGSFGGLTTAFDLCRLLPRRKHEIILISKERRFTFIPALPWVTMGQKTIDDISFDLEQPLRSKGIEFVEAVVTRIDPVTKCVHATGESYDYDYLVIATGHRSANEAVPGLGPFDGPGQSLMSAPEAEEARDKWAAFLRDPGPMIIGCAPGASCLGPAYEFMFEAHHALKKRSLCHKAPITFVTPEPVLGHFGVGGFGNIRQFMEGELEKRDIRYHTSAAISSIKEDAVETADGQTFESRFSLIIPPLAGVR
>C1_GL0122692 Methylococcaceae bacterium
GVSVANNMRRQDKMIDIAIIEPSETHYYQPGFTIVGGGAYTLKQTSRNEADLIHPTVTWIKEYADSFQPDENSVTLRSGDQITYDYLVVCPGLQLDWDKIEGLKETIGKNGVCSNYSPDTVEYTWECIKNLKDGTALFTQPPMPIKCAGAPQKIMYLATDRFIKKGIRNNIDVQFCNAGPGMFGVPFFAKALKKVVEDYGITCNFGNNLVAINGETKTATFETTDSDGHKQRVERQFDMIHVTPPQSAPDFIKQSPLAAESGWVDVHPGTLQHNKYQNIFGLGDATTTP
>C1_GL0124796 Aquificaceae bacterium
LKNMEGGTIALGFSGNPKEPSAVRGGPLFEILFGLDNQLRKEGRRDKFKLVFFNPMEKPGIRLGEKAVAGILKEMNKCGIETHLGYKPKRFEAGKVITEGGEINSDMIVFMPGMTGPAWLPESKLPMSDGGMLKADQHCKVESSERVYVVGDTGSYPGPAWAPKQAHMADLQAAAAVANLLSELKGEKAEATFRWELICIIDTLKHGIFVYRDHKRAIILPKSRLFHWAKRFFEGKYLSAYRR
>C1_GL0127238 Flavobacteriia bacterium
MKKLLILGAGTAGTMMLNKLYNELERDEWEITIVDQFKTHYYQPGFLFIPFGIYNKKGVTKPKHDFFPPGANVIYSPIDKIVGEENKVYLEGGQVLNYDFLIIATGTQTRPSETEGLKDKLWYKDIFDFYTIEGAVALHKKFKDWEGGKLVMCIPELPYKCPVAPIEFVCLAEAYFAGRGMRDKVDISYVTLMSGAFTKPVASKMLGDLLEEKNIKVIPDFYLSHVDNDNKKIISYDEQEIDFDILTIVPVNMGTDMIARSGLGDDMNYVKTNKHTLQSDAFENIFVLGDATNIPTSKAGSVAHFAAEILMENILAAMEGRALPASFDGHANCYIETGYGKGALIDFNYETEPLPGTFPLPGIGPFGLLKNTKMNHYGKILFRWIYWHILLKGKELPIE…
>C1_GL0139307 Gammaproteobacteria bacterium
MKDKTMSHIVIMGAGVGGLPCAFEMKEILGKSHEVTVIDERQDFQFTPSNPWVAVGWRTKKEISVPLEKTLTRKKINFINSRVEKINADSNSLDLKNGVSISYDYLVIATGPRLAFEEVPGSGPDGFTTSICTTDHAVNAMDDYNGLLDEPGPVVIGAMPFASCFGPAYEFAFILDCVLRKKKIRHKVPMTFVTSEPYIGHLGLGGVGDSKGMLESDLRAHNINFITNAKTTKVEDGMMFVDELDDNGEVKKQHELPFVYSMMLPAFKGVDAVVAVEGLCNPRGFVLIDEFQRNPKYKNIYS
>C1_GL0159760 Anaerolineales bacterium
MKTFLILGGGTGGTMVANKMSHHLDPAEWKIIVVDENENHYYQPGLLFIPFGIYSPADVVKPKRDFYPQNVEFVLSKIEMIEPDQNRVKLEKGKRTITYDTLVIATGSRIAPDETPGLLDNGWHKNVFDFYTIEGATALSRFLKFWKGGRLVLNVAEMPIKCPVAPLEFLFLADWFFHERGIRDDVEIIFATPLPGAFTKPRASSILGDMLESKNIKIEADFNIMEVDHTQQAICSYDERELPFDLLVSIPTNMGSEVIERSGMGDELS
>C1_GL0161392 Persephonella sp.
MAQSKKIIVIGSGFAGQTAVLYLGDALGKNHEVTVITRTEEFIFIPSLVWVGVDRMSLDKVKFPLKPVYDKFNINFFHGAVTDIYPDNGYLKASDEKTGEVKQFKYDYLINATGPKLNFDGTPGLGPHAGITQSICTPTHATQSRDTYLKSVRRMQNGEKQHFVIGTGHGAATCQGAAFEYITNIHKDLERRGVRDKATIKWLSNEPALGDFGIDGLSVAQGNKVRTAEDFISTIFNEYGIDHQVKTAVKNIDGNNINYETLEGVEGTENFDFAM
>C1_GL0173765 Desulfobacterales bacterium
MLNIAEMPFKCPVAPIEFILMADWFFTINGVRDNVEIEMVSPLGDMFTKPMAAKTFSGVATQRNIKFTGNFDIAQVNAKEKTIESHKGEKVPYDLLVTIPPNFGAQFIGDSGMGDPMCYVETDHFTLKAKNYENIYVIGDATNTPTSKAGAVAHYQSDTVIENLVREIDGQEPKSTFDGHATCFICSGFEKALLIDFNYETEPLPGKFPFPGLGPFSLLGESNFNYYGKMMFKW
>C1_GL0184163 Gammaproteobacteria bacterium
SGASHDYDYLAICTGSKAVPESVPGLAENAHHVYTVEDAEKTFEALRKFTGGRVVIVTGVPHKCPMVPLELTFMMYDYFKDREILDKVEFFYTYPIGRLHSLENVGIWAQAEFDRMGVKYETLFNVKEIDGENKQVHSEEGSVVDYDLLISVPPHNGMSVILDNELGAGGWIPTNPKTLQMEGRENVFVLGDTTNIPISKAGSTTHYEAEALGENLASLVRLGTMVREYEGKVFCFIEAGKDRATYASFDYMHPPQPQPPTQMIHWFKLAYNKLYWNTVRGLL
>C1_GL0203874 Gammaproteobacteria bacterium
MSHIVIMGAGVGGLPCAYEMKEALGKNHEITVIDEREDFQFTPSNPWVAVGWRTKKEISVPLEKTLTKKKINFINSRVEKINAEANSLDLKNGDNVSYDYLVIATGPRLAFEEVPGSGPDGFTTSICTTDHAVDAMAAYDKLVENPGPVIIGAMPFASCFGPAYEFAFILDCALRKKKMRNEVPMTFVTSEPYIGHLGLGGVGDSKGMMESDLRAHNIKFITNAKTTKVEDGMMFVDELDDNGEVKKQHEIPFVYNMMLPAFKGVDPVVAVEGLCNPRGFVMIDEFQRNPKYKNIYAAGVCVAIPPVEATPVPTGAPKTGYMIETMSTAIVHNIAHELNGEEPETCGTWNAICLADMGDTGAAFVALPQIPPRNVTWFKKGKWVHKAKIGFEKYFIRKM…
>C1_GL0217860 Methyloprofundus sedimenti
MILESELRKRKIRDQVPMTFVTSEPYVGHLGLGGVGDTKGMLESALRDKTINWITNAKVDKIEEGMMFVTEVDENAEEKQKHELPFKHSMMLPAFTGIDAVRHTKAKGLINPRGFIIVDEHQRNPTFKNIYSVGVCIALPPVEKTPLPVGTPKTGYMIESMVTATAHNIRDELAGKEPTDKPSLNALCLADMGDTGIAFLAVPQIPPRNTTWSQQGKWVHLAKIGFEKYFMRKIRKGISEPYYEKMILKFMGVVRLK
>C1_GL0238267 Thiohalobacter thiocyanaticus
MRKNTMAHVAIIGANIGGLPAAYEIKCILQKETPGDHQVTVLSNQADFSFVPSNPWVGVGWRNREDITFPLKGPLENKGINFIHSAVTEIKPDDNQLTLENGETVDYDYLVIATGPALAFHEVEGLGPDGYTQSICTTGHAEKAWEAWQEFVKAPGPIVVGAVQGASCFGPAYEYAMIMETDLRKRKLRDRVPMTYVTSEPYIGHLGLG
>C1_GL0256252 Gammaproteobacteria bacterium
YLIIASGGRYIRKLPGIEHAHIACSGWQATSEWADKLNTMDSGKLAFGFAGNPKEPSAMRGGPVFEFLFGTDTWLKNRGIRDKFEIHFFSPAPRPGVRLGEKAVDRLLGEMSRRNIKTHLGHKMKALEANKIITQGEEFESDLTLFIPGMTGPAWAIESGLSLSEGGFFKADEYCRVTGSDNIYVAGDAGSFPGPDWKPKQAHMADLQAEAAAKNILDRTKGGQDSHRFKTELICIIDTLNTGTLVYRGQQRSLQLKGKPLHWAKSLFEWNYLRPYRS
>C1_GL0277826 Sulfuritortus calidifontis
MIERDTRKAIDWYAHNQMQKEKIQAISFCPTQSGEITMAHVAIIGANIGGLPAAYEIKCILQKETPGDHQVTVVSNQADFSFVPSNPWVGVGWRTREDITFSLKGPLQNKGINFIHSAVTEINPDDNQLKLENGDTVDYDYLVIATGPKLAFHEVDGLGPDGYTQSICTTGHAEKAWEAWQEFVKAPGPIVVGAVQGASCFGPAYEYAMIMETDLRKRKLRDRVPMTYVTSEPYIGHLGLGGVGNSKGLLESEFRQRHINWITNAKVDRVEDGKMFVLEHNNEGEVIKEHELEFNYSMMLPAFLGVDAVNNVGEDLVNPRGFVKVDDYQRNPKWNNIYSLGVCIAIPPVEATPVATGTPKTGYMIESMVAATAHNISNDIKGNKPETVATWNAFCLADM…
>C1_GL0279050 Gammaproteobacteria bacterium
MRVLVVGGGTGGTIVANNLARRLAPEIRARKAKITMLSASDQHMYQPGLLYVAFGQMMPDELYRDQKSLLESCIDFHVDPVEKFELEQNKVTTKSGKTYDYDVLVIATGSRIMPRKIPGLEEGAETFYTEKSAVKMFKALREFEGGKISIVVGVPHKCPIAPVEITFGLHDYFEARGIRDKVQIKYNYPINRMHSIENVAKWAKPEFDRMGIEIETLFNVEEVDVENKIVKSMEGAEDHYDLLISIPEHHGEEVIENNKLGPDGWIPTDRHKLTMEGHDNVYVVGDTTNLPVSKTGSAAHFEAEVIAENIASIMKIGTPVKDYDGKVYCFIEAGHDKATYAMFDYGNPPDLKPANKSMHWFKMSYNKMYWASVRGLL
>C1_GL0285417 Thiotrichaceae bacterium
MRILVVGGGTGGTIVANNLARRLAPEIRAKKAHITMLSASDQHMYQPGLLYVAFGQMMPDELYRDQASLLESSIEFHVDPVKDFMLDDKKVITESGKTYDFDIIVIATGSRTMSKKISGLEEGAETFYTEEGAVSMFRKLREFKGGKIAMVVGVPHKCPIAPVEAIFALNDFFVAKGIRDKVEIKYHYPINRIHSIENVAKWAKPEFDRMGIEYETLFNVEEVDVENKIVKSMEGSEYKYDLLISIPEHHGLEVIENNKLGKNGWIPTDRHQLTMEGYDNVYVVGDTTNLPVSKTGSAAHFEAEVISENIASIIKIGTPVTEYDGKVYCFIEAGHDKATYANFNYLNPPNLKPANKSMHWFKMSYNKMYWASVRGLL
>C1_GL0309530 Gammaproteobacteria bacterium
MKKITVIGAGFAGLTAVRQLRKLDKNAEISLIAPRPELHYLPSLIWVPSGLRKREDIIVPLDKFFKRMNVKFHQASVTGLREGGRVVETDNGDINNDGLIIASGGRFIKKLPGIEHAITPCEGIEVVEKIRDRLDAMSGGTIAFGFSGNPKEPSAMRGGPMFEFLFGTDTLLKKQGRRKNFELVFFTPAEKPGNRLGPKAVEKLLGEMKKRNIQTQLGRKMKAFEADRVVTEGGEFKADLIIFMPGMTGNKWFDNSELPRSEGGLIKADQHCKVESMDAVYVAGDSGSFPGPDWMPKQAHMADLQAEAAAKNLLAELQGQTADATFKVELICIVDSNDKGIMILRTESKNIMLPGTILFHWMKRLFEWLYLRKYR
>C1_GL0315990 Xanthomonadales bacterium
MSTAVKITVAGAGFAALTGLKTLRKQLPDAELTLVAPKPEFIYLPSLIWVPYGKRRGEDLRFDIQPLLNDLKVKFVQGSVTGISGDGRVLQTDNGDVENDALLIATGGRFIKKLPGIENAITICEGIAAAEAMGEKINALSSGTIALGFGGNPKEPSAMRGGPMFELLFGLDTWLREQGKRDKFKLVFFSPAPQPGKRLGEKAVKGLLAEMKKRGIDTHLGHKIQSFENNVVKTEGGEISTDLILFMPGMTGPAWVQESPLPLSAGGFIKADGMAQVAGMELVYVAGDVGSYPGPDWMPKQAHMADLQAKAAAKNIALNLAGKPATEKFKVELICIVDALDKGILVYRSESRSIVLPAMKSMHWAKTLFEKLYLRGLN
>C1_GL0341854 Rubrivivax sp.
MCPAGWLPVFEQEKNMAHIVVLGAGTGGMPAAYELRAKLGKEHQVTVVNASEHFQFVPSNPWVGVGWRKRKDITFPIGPALKNKGIAFIAGAVTRIDAEANRLEIGDGRSVDYDYPVITTGPKLAFDEVPGSGPAGHTVSVCTVDHAEQAYDGYEKLLKDPGHVIIGAMPFASCFGPAYEYAFILDADMRKRKMRNKVPMTFVTSEPYIGHLGLGGVGDSRGMLESELRQHDIKFITNAKVTKVEAGKMFVEQCDDDGAVIKNHELEFNYSMMLPAFKGVDCVAAVDGLCNPRGFVLVDENQRNPKYQNIYSAGVCIAIPPVEATPVPTGAPKTGYMIESMITAIVHNIYDELAGKPLTHKATWNAICLADMGDTGAAFVALPQIPPRNVAWMKKGKWV…
>C1_GL0355350 Gammaproteobacteria bacterium
KCPVAPLEFAFLADFYFQQKGIREQIDITLVTPFAGAFTKPNANRILSKIAADKGINVVPTFTLSEVDGDSNVIHSFEGQSLEYDLLCAIPPNLGPELLDDSGLGDGSGFGHTDPRTLKSRKADSIYFLGDNSNVGTSKAGSVAHFQAETVVENVLREIDGKEAKPSFDGHANCFIESGHQKALLIDFNYDMEPLEGDFPLPYVGPFSLMEETHINHMGKIAFKWVYWNMLLPGHLPNVPLLPSHMNLLGKKLETAPQIKIAERMKVADIMQREVKTIRLGTALTEAAKVMTHEKISGLPVLDVDDKLVGIISEADFLASLDVHGGSAIQELFDTIIRKRRARKKMGTIVDDIMTKDPICISAESTLRQALELMNKNRIKRLVITSAAGRI
>C1_GL0388272 Desulfobacterales bacterium
MSPKQWDVTIIDNDEIHHYQPGWLFIPFDVYSPHDCQKPKREFIPEGVNFVLDEVVGVDKENRTVEGKKSKYDYDWLVIASGCTIVPEEVEGMMDDYGKNIHDFYTLEGAIALREKMKYFDKGRVVLNIAELPYKCPVAPLEFIFMADWFFDINGDRKNVEIELVTPMAGAFSKPIASGILGDIAIQKNIMVTANFDIARVNAEEKTIESHKGDKVDYDLLVAIPPNFGAKFLEGSGLEDPLRFVETDHFTLRAKNADNIYVVGDATNVPASKAGAVAHYESQTVVENILREIDDHEPKPTFDGHATCFICSGYEKAFLIDFNYEYEPLPGKFPFPGIGPFSLLGDSYLNYWGKMMFKWVYWNMMLRGVELPLEDQLTMAGKMRHTL
>C1_GL0448226 Gammaproteobacteria bacterium
MTNIVIIGSGFAGCTAIRTLRNQGYQDDITVISPKPELFYFPSLIWVASGQRKESDLRIDLTNFFDKYRVSHKQGSVTGLDNNTVITDTGNINFDFLLIASGGQYLRKLPGIEHAHIACSGWDATQAWANKLNSMTGGKLAFGFASNPKEPSAMRGGPVFEFMFGTDTWLNSQGKRDLFEIHFFSPAPRPGARMGEKAVDRLLTEMEKRNIQTHLGSKMKAIDEQSVTTESEVFDSDLTLFIPG
>C1_GL0453813 Flavobacteriia bacterium
SKELIEMVFEDRGINIIKRAGVNKVEDGIVHYETLDGEKKTEAFDFAMLIPAFSGHGFKAYDKNGGDITPKLFNGFMIVDADYTQKPYEEWTVQDWPETYQNPSYKNIFAPGIAFAPPHGISKPRKSKNGTPIFPTPPRTGMPSGITAKLVADNIVEMIKKGNDDLHHLGSMGNMGAACIASTGFGILKGRGVTITTNPIVPDYKKYPETGRIN
>C1_GL0455021 Methylomarinum sp.
MARVVVLGAGIGGVPMAYEMQEMVGKEHQVTVISDSPTFHFVPSNPWVPPKWRKPEDLKIELAPVMKKKGIEFIQKAATKVDPENNQIQMDDGSAVDYDYLIIATGPRLAFDEVPGLGPDGYTSSVCHVDHAALASRDWDEFMENPGPIVIGAVQGASCFGPAYEYLMILEAELRKRKIRDQVPMTFVTSEPYIGHLGLGGVGDTKGLIESALRDKTIKWVTNAKVDKIEQGMMFVTEVDENGEDKKKH
>C1_GL0455643 Gammaproteobacteria bacterium
MPAAYEMKAAVGKKHEVTVINEKKDFQFVPSNPWVAVGWRERKDISIPIDKYLKKKNINFINQRVDKIDATGSKLELDNGETVDYDYLVIATGPRLAFEEVEGSGPDGFTESICVTDHAEVAWAKYQKLLEKPGPIVIGAMPFASCFGPAYEFAFIVDADLRKRKIRDKFPMTYVTSEPYIGHLGLGGVGDSKSMLESELRNHHIKWITNAKTTKVENGKMFTDELNDAGETIKQHEIDFDFAMMLPAFKGVDAVVAVPELCNPRGFVIVDELHRNPTYKNIYSAGVCIAIAPVEPTPVPTGTPKTGYMIESMVTAIVHNIADELADKTPSTTATWNAICLADMGDTGAAFVALPQIPPRNVAWFKKGKWVHLAKIAFEKYFIRKMKKGTSEPLYEKYI…
>C1_GL0460647 Xanthomonadales bacterium
MNFILGKTYLQLSLLDKPDINGVLVFISVGRGLFSFGSKFKTSIYYEVFGMAKIVVLGGGVGGVSAAYEARETFGKEHEVILVSDSDYFEFTPSNPWVAVKWRTPEQIKVNLAETMPKHGVRFIGTAADEIKADENTIVLAGGDTVHYDYLIIASGPDLAFDEIEGMGPHDGYTASVCKTGHAAMAGDKFEEFCANPQPIVVGAAQGASCYGPAYEYAFILDTELRKRKIRRKVPITFVTAEPYIGHLGLDGVGDTKGMLESEMRDRDIKWICNSRIDKFEQGKAFVTQINTDGSDGDNHELNFGHCMVLPAFRGIKPLMGIEGLVNPRGFVLVDQHQRNPKYENIFAVGVCVA
>C1_GL0467172 Gammaproteobacteria bacterium
MKKVHIVGSGFAALTAVKTLRKSNMALDITVISPKAEFQYLPGTIWIPCNLREAKDLIIPLDNFFKKMNVKHIAAKATGLKNNGHTLITSSGEVDNDALIICSGGRFTKKLPGIEHAITPCEGVDATLKIRDKLKELDGGTIAFGFSGNPKEPSAMRGGPMFEFLFGIDHQLRKEKRRDKFKLVFFTPAENPGQRLGPKAVSGLLKEMKKRDIETHLGNKMKQFTDHSVTTEGGEFNADLIIFMPGMTGNSWFDNSELPRSNGGMVKANKHCQVEGMSQVYVAGDSGSFPGPDWLPKQAHMADLQAEAAAKNLVDEFNGQNATHTFKTELICIVDSQNSGILVARTEKWNIVMPRMRVFHWLKRFFEWWYLRQYK
>C1_GL0498589 Gammaproteobacteria bacterium
MNLKKVTPRFFVSEQINPHDIGLAAAQGIRTIICNRPDHEQAGQPEAQTVADAAADLGIEFINIPVASGKITDANITDFAKAYKSVKGPILAYCRSGMRCTTLWALTEAELLDVNTIMSTAMDAGYDLKGLRPRLEARAEDLQGAEATPVTPDRHDVVIVGGGTGGIATAASLLKRDSGLDILIIEPRDTHYYQPGFTMVGGGIFEAELTERAMASVMPSAVKWKKAAVADFEPQSNCVVLEDGTRVAYRVLVAAPGLKLDWDAVDGLVDSLGENGVTSNYLFEMAPYTWSLVEGLESGRAVFTQPPMPIKCAGAPQKAMYLSCDHWFKRNRLDA
>C1_GL0514706 Xanthomonadales bacterium
LEDDEVLPYNYLVIASGPRLAFDEIPGLGPDGHTHSVCKTAHAAEMAKTLEEFCANPGPIVIGAAQGASCYGPAYEYTFIIETELRKRKIRDQVPMYYVTPEPYIGHLGLDGVGDTKSMLESELRERHIKWFTNARIDKVDAGVMHITQVNEDGSDKVSHELEFAHSMILPAFTGIDAVMGIDGLSNPRGFIIVDEHQRNPTFQDIFAVGVCVAIP
>C1_GL0522865 Roseovarius marisflavi
MDAKKITDEISVSAQVTAGNIKAIAAAGFRSIICNRPDGEGADQPTFAEVEKAANKTGLETRYLPVVPGKVQDADADAFRAAMHDLPKPVLAYCRTGTRCATLWSLSQAKTLPLADILSATKAAGYNMAGVVRRIANGGKTPTDQADASYDIVIVGAGAGGVAVAASLIARNAGLDIAIIDPAGIHYYQPGWTMVGGGIFNAESTAKTMGSLIPRGVHWIKSAVAAFEPKDDAIILDGCRVIKYKRLIVTPGIKLDWDAVEGLPGTLGRNGVTSNYRYDLAPYTWELVQGLKSGRALFTQPPMPIKCAGAPQKALYLSADHWHRSGVLNDIEIGFHNAGGVLFGVKEYVPALMEYIKKYNANLEFFNNLVAVDGPAKKAYFDVAKPDTKVERIAVSFDM…
>C1_GL0562115 Persephonella sp.
TEEFIFIPSLVWVGVDRMSLDKVKFPLKPVYDKFNINFFHCAVTDIYPDNGYLKASDEKTGKVKQFDYDYLINATGPKLNFDGTPGLGPHAGITQSICTPTHAMQSRDTYLESVERMKKGEKQHFVIGTGHGTATCQGAAFEYITNIHKDLERRGVRDKATIKWLSNEPALGDFGIDGLSVAQGGKVRTAEDFISTIFNEYGIDHQVKTAVKNIDGNNINYETLEGVEGTENFDFAM
>C1_GL0562412 Flavobacteriia bacterium
MAKVVVLGAGISGHTAISYLRKDLSKEHEVVIVSPNSNYQWVPSNIWIGVGRMKPKQTTFPLAPLYKKKGIKYIQARAISFHPEGDSEINKGYILAEYVIGDKKGQTIKVDYDFLINATGPKLNFDATEGLRPGENKTLSVCTYDHAMHAWNDFDALIQRMKKGEHVKILIGTGHAKATCQGAAFEYIMNVEQELNRHKVRDKATVTWISNEYELGDFGIDGVTVKMNGDLVPSKDLIEMVFEDRGIKSIIKAGVYKIENGKVYYETLDGEYKTETFDFGMLIPSFSGHGFKAFDKNGADITEKLFKGFMIVDADYTPRPYEEWTVQDWPETYQNPSYSNIFAPGIAFAPPHTISKPRTSKNGTVIFPAPPRTGMPSGITAKLVAENIIEMINNGNNKL…
>C1_GL0569116 ANME-1 cluster archaeon
MTDRVLVLGAGAAGSVVTNKVAREFRQEIAKDEVEITILDKNDMNINQGGFTFIPFGLYTPEDIKRPRKKVISPRVKTAFGEDGEVEHVDLGNREVTAKSGKKYPYDYLVLATGCRADVESVPGLSNDFNTFYTSLEDAFKLGESVKSFNKGHIVIMTPQMPIPCPGAPGKFTVLLDSYLRYVRGEEVRKDIEISLLWPTELLGPQAYDDVATPLLEKQNIKVVKNFGLSEVDEGKKEVLASNGERTKYDLLITIPPHKCTPALVNSEITDEKGWIPINKNTLQYQSAEASYDEVYALGDAGPAEIIKTGIGTHYQSLIAGQNVINDIRGNGEGAKVSYMGEMGCPLVSAAYTPSTRGEAYIPTWSYGRPLEPFKAIRLGWFLYRMYYYIYWDAGLKALM
>C1_GL0570143 Gammaproteobacteria bacterium
MAHIVVLGAGIAGVPAAYELRSALHKSHKVTVINNRDYFQFVPSNPWLAVGWRTRKKITVPIGKYLKKKKIDFIAEDVTNIDAENNKLTLANNEQVEYDYLLIATGPKLAFDEVPGSGPDGYTQSVCTVDHAEHSYDDFKKLVEDPGHAIVGAVQFASCFGPAYEYAAILDTALKRKGIRDRVPMTFVTSEPYIGHLGLGGVGDSKGMLESEFRNRHIKWITNAKVTKVEAGKMFVDEHDRNGEVIKQHELEFKHSMLLPGFKGVDAVASVEGLCNPRGFVIVDEHQRSPKYPNIFSAGVC
>C1_GL0572834 Gammaproteobacteria bacterium
MLESELRGHHIHWITNAKTTKVEEGKVLVDELDADGETTKQHIVEFDFAMMLPAFKGVDAVAEVEGLCNPRGFVMVDDYHRNPKYQNIYSAGVCIAIPPVEVTPVPTGTPKTGYMIESMVTAIVKNISNEIKGQQPSVKPTWNAICLADMGDTGAAFVAIPQIPPRNVAWMKKGKWVHLAKIAFEKYFLRKMKKGTSEPIYEKYILKMLGIEKLE
>C1_GL0585828 Xanthomonadales bacterium
MATIVVLGGGIGGLAAAFELKDEMGRDNEIVLVSDQEYFEFTPSNPWVAVKWRKPEAIQLSLPELLPKFGIRFVGTAAKKLQPDEHNIVLADDEVLAYDYLIIASGPRLAFEEIEGLGPDGFTHSVCKSSHAADVAKIIDDFCANPGPVIIGAAQGASCYGPAYEYTFILETELRRRKIRDKVPMTYVTPEPYIGHMGLDGVGDTKSLLESELRARHIKWHTNTRIDKVEEGLMHITEVNEDGSDGTSHELPFAHSMILPAFTGIDAVRDIEGLVNPRGFIIVDEHQRNPKYEDIYAVGVCVAIPPVAPTPLPVGVPKTGYMIESMVTATVGNIKLQIAGKELQEKATWNAFCLADFGDRGVAFMAVPQIPPRNTNWSGSGKWVHWAKIGFEKYYLRKM…
>C1_GL0611269 Gammaproteobacteria bacterium
MTHIVIVGSGFAGCAAIKTLRNKGYRDKITLISPRAELFYYPSLIWVASGQRKETNLRIDLQKFLARQQVSHHAGSVTGINTSDKQLLTDNGSVNYDYVIVASGGRYIQKLPGIENAHIACSGWSATRSWADKLAAMDSGKLAFGFASNPKEPSAMRGGPVFEFMFGTDTLLKQQGRRDQFELHFFSPAPRPGARMGEKAVDRLLAEMARRNIHTHLGSKMKGMEPNRVLTENEAIESDLTLFIPGMTGPAWAMESGLSLSEGGFFKADKYCRISNSDDIYVAGDAGSFPGPEWRPKQAHMADLQAEAAAKNIMARIEGKQDCHTFKTELICIIDSNTTGTMVYRDTKRSLQMKGPHFHWAKSLFEWNYLRPYR
>C1_GL0627768 Anaerolineales bacterium
MKTLLILGAGTGGTMVANKMVHELDSREWEIIIVDRDETHYYQPGLLFIPFGIYNPRDVEKPKRDFIPLNVNLILSDIELIEPEKNRVQLSKDKQIINYDYLVIATGSHIQPKETEGLLDGGGWRKNIFDFYSPDGAADLARFLKFWKGGRMVVNVSEMPIKCPVAPLEFLFLADWFFHERGIRDQVEIVYATPLDGAFTKPRASEILGGMLEKKNINLEPNFNIGEVDNKKQVIRSWDEREIPYDLLVSIPTNMGAEVI
>C1_GL0642468 Gammaproteobacteria bacterium
MRDKASLTWISNEYELGDFGMGGVHIKRGGYITNGKVFAESLMVERGIKWITRAHVSKIEKGKIYYETLDGEFNELEFDFSMLIPPFAGVGLKSYNKQGEDITDTMFAPNALMKVDGDYTARPYDEWSAADWPKTYQTPLYNNIFAAGIAFAPPHLISKPMQSPNGTPINPTPPRTGMPSSNIGKAIALSIRDMLNGADSPTHTASMAEMGAACVASTGMHIFKGTAASMTVFPVVPDYERYPVYGRDMTLTSGEVGLAGHWVKHFLHHMFLYQAQLKPGWTMIPD
>C1_GL0644134 Thiotrichales bacterium
MTHVVILGAGTGGMPAAYEMKAALGDKGQVTVINASTHFQFVPSNPWVAVGWRDREDITFPIEPALAKKQIDFIPQAVTEIQAENNTLVLASGETVTYDYLIITTGPKLAFDEIEGTGPEGFTQSICTTDHAMKAFANYEKFVKNPGPVVIGAAQFASCFGPAYEFAFILDTDLRKRKIRDKVPMTYITSEPYIGHLGLGGVGDSKGMIESELRNRHIKWITNAKITSVDEKVVYVAEHNSEGEVIKEHEVEHSFTMILPAFKGVDAVANVEGLCNPRGFVFVDDHQRNPTYKNIYSAGVCIAIPPVEVTPVPTGAPKTGYMIESMVTATVENIMAELDGKEPHAHATWNAICIADMGDTGAVFVALPQIPPRNVNWFRKGKWVHLAKIAFEKYFLRKM…
>C1_GL0686065 Gammaproteobacteria bacterium
MAHIVILGAGTGGMPAAYEMKAELGKNHEVTVINENEYFQFVPSNPWVAVGWRNRETITFPIRKYLERKKINFINARADKIDAENSKIVLSSGETVEYDYLLIATGPRLAFEEVEGAGPENHTTSICTIDHAEKAWAQYQKILENPGPIVIGAMPFASCFGPAYEFAFIVDADLRKRKIRNKVPMTFVTSEPYIGHLGLGGVGDSRAMLESELRGHHIHWITNAKTTKVEE
>C1_GL0717638 Candidatus Methylobacter oryzae
IAIIEPSEKHYYQPGFTIVGGGAYTLKQTTKNEADLIHPTVSWIKDYADSFQPDENTVTLRSGDTITYDYLVVCPGLQLDWDKIEGLQETLGKNGVCSNYSPDTVEYTWECIKNLKQGNALFTQPPMPIKCAGAPQKIMYLATDRFIKKGIREQIDVQFCNAGPGMFGVPFFAKALKKVVDNYGINCNFNNNLVAIDGENKIATFEVSDSEGKKQRVERQFDMIHVTPPQSAPDFIKKSPLAAESGWVDVHPNTLQHNKYSNVFGLGDATTTPNAKTAAAVRKQIPVVVDNILKLKNNADLVEGYDGYGSCPLTTSLSTVILAEFAYGGRVTPSFPFLDPRTNSYLWWLGKIIGFPWLYWQLMIKGIRFDIPHLEKYVAKLVKEDNEA
>C1_GL0726600 Gammaproteobacteria bacterium
MAHIVILGAGTGGMPAAYEMKAAVGKKHEVTVINEKKDFQFVPSNPWVAVGWRERKDISIPIEKYLGKRKINFINQRVDKIDASNSKLELDNGESVDYDYLIIATGPRLAFEEVEGSGPEGFTESICVTDHAEKAWEKYQKLLEKPGPIVIGAMPFASCFGPAYEFAFIVDADLRKRKIRDKFPMTYVTSEPYIGHLGLAGVGDSKSMLESELRNHHINWITNAKTTKVEKGKMFTDELNEAGETIKQHEIDFDFAMMLPAFKGVDAVVAVPDLCNPRGFVIVDELHRNPTYKNIYSAGVCIAIPPVEVTPVPTGTPKTGYMIESMVTAIVHNIADELAAKTPSTTATWNAICLADMGDTGAAFVAIPQIPPRNVAWFKKGKWVHLAKIAFEKYFIRKM…
>C1_GL0744631 Gammaproteobacteria bacterium
GILDTDLRRRKIRDKVPMTFITSEPYVGHLGLGGVGDSKGMLESELRSRHIEWICNAKVTRVEEGKIFVDEMDENGELKKQHEVEFKHSMMLPAFKGVDAVANVEGLCNPRGFVIVDEYQRSPKYNNIYAAGVGIAIPPVEATPVPTGAPKTGYMIESMVTAIVHNVDAELEGQEPEKVGTWNAICLADFGDTGAAFVAIPQIPPRNVSWYKKGKWVHIAKIGFEKYFIRKMKKGTSEPVYEKYILKALGIERLKD
>C1_GL0748550 Woeseiaceae bacterium
MAKIVIMGAGIGGISQAYELRKELGKEHEIVLISDSERFEFTPSNPWVAVGWRKPKQITVDLPDLMKKYGITFFSQGVKRLFPKQNLLELNDDTDLEYDYLIIATGPKLAFEEVKGLGPDGHTQSICKTGHAEASCIDFEKLVANPGPVIVGAAPAASCFGPAYEYIFILDTELRKRKIRDKVPMHFVTPEPYVGHLGLDGVGDTKSLMESELRDRHIKWTCNAKI
>C1_GL0784879 Flavobacteriaceae bacterium
DEIIEIKATQGKVICKNQEFSDYVHLIIAMGAGKRKYKGRENFLSICGAPSEAIQLRENLDKLIKKGSGTIAMGFGGNPHDKSAVRGGPAFEVLFNVNNYLKKKGIRKNFKLIFFAPMENPGAKMGKKAPDFMDNYYQRLKIDKQIGIPIKHFENDGIVFADDTKINSDYTMYIPALQGHDVITNASDLPLSKAGFIKINDNCEVQFDNSNITSVYAIGDSSALEGPNWKAKQGHIAEVMARNVAFNISEKEKRSTNRKGY
>C1_GL0788183 Candidatus Marinimicrobia bacterium
VDIEFVTPLPGAFTKPRASKVFGDFLNKKNIALTPDFNTARVDGEKNQLVGWDESTIDYDLLVTIPTNMGDELIERSGLGDELNFVPTNQYTLQSDAHENIFVIGDATNLPSSKAGSVAHFQADILEDNLLSFIDGRPLRGKFDGHANCYIESGFGKGILIDFNYDTEPLPGKFPLPGVGPFSLLEETRMNHYGKMMFRWMYWNLLLKGAELPIESQMLMAGKRT
>C1_GL0790653 Gammaproteobacteria bacterium
MAHIVVLGAGTGGMPAAYEMKAAVGKKHEVTVINEKKDFQFVPSNPWVAVGWRERKDISIPIGKYLNKRKINFINQRVDNIDAANSKLKLDNGESVDYDYLIIATGPRLAFEEVEGSGPEGFTESICVTDHAEVAWEKYQKLLENPGPIVIGAMPFASCFGPAYEFAFIVDADLRKRKIRDKFPMTYVTSEPYIGHLGLGGVGDSKSMLESELRNHHIKWITNAKTTKVEKGKLFTDELNAAGETIKQHEIDFDFAMMLPAFKGVDAVVAVPDLCNPRGFVIVDELHRNPTYKNIYSAGVCIAIPPVEVTPVPTGTPKTGYMIESMVTAIVHNIADELADKIPATTATWNAICLADMGDTGAAFVAIPQIPPRNVAWFKKGKWVHLAKIAFEKYFIRKM…
>C1_GL0814963 Woeseiaceae bacterium
MESELRDRHIKWTTNAKITKVSEGKIEFTEVDEDGNDKKQHELPFQHSMILPAFKGVDAVMDIEGLTNPRGFILIDDFQRNPTFQNIYAIGVCVAIPPVEATPIATGAPKTGYMIESMVTATTHNITSELNGEEPDDRASWNAVCLADFGDTGVAFVALPQIPPRNTNWASRGKWVHLAKIAYEKYFLHKVRTAKTEPYYEKTIMKLIGVERLKESG
>C1_GL0817105 Gammaproteobacteria bacterium
VIVGGGAGGIATAASLLNRDSSLDILIIEPRDTHYYQPGFTMVGGGIFDAEITERTMASVMPGAVKWKKAAVADFEPQKNCVVLEDGTRVAYRVLVAAPGLKLDWDAVDGLTDSLGSNGVTSNYLFEMAPYTWSLVEGLESGRAVFTQPPMPIKCAGAPQKAMYLSCDHWFKRKRLNAIDVDFRNAGPVLFGVAEYVPPLMKYVEKYDINLCFSENLVAVDGPAQKAWFDRTAEDGETTRVEVDFDMLHVCPPQTAPDFIKNGPLANEAGWIDVSQDTLQHTKFGNIFAVGDAHSAPNAKTAA
>C1_GL0843003 Gammaproteobacteria bacterium
NYQKLLEKPGPIIVGAMPFASCFGPAYEFAFIVDADLRKRKIRDKFPMTYVTSEPYIGHLGLGGVGDSKSMLESELRNHHIKWVTNAKTTKVEDGKLFADELNAAGETIKQHEIDFDFAMMLPAFKGVDAVAAVPELCNPRGFVIVDELHRNPTYKNIYSAGVCIAIPPVEVTPVPTGTPKTGYMIESMVTSIVHNIADELAGDKPTTTATWNAICLADMGDTGAAFVAIPQIPPRNVAWFKKGKWVHYAKIAFEKYFIRKMKKGTSEPLYEKYILKLLGIKKLK
>C1_GL0844332 Anaerolineae bacterium
MANIVIIGAGTGGMPAAYEMKDAVGDAHEVMVINDRDYFQFVPSNPWLAVGWRKRKDITIPIEKYLKKKNINFICDRVNKIDASHNKLELAKGETVDYDYLIIATGPRLAFEEVEGSGPEGFTQSICVTDHAEKAWDNYQKLLEKPGPIIIGAMPFASCFGPAYEFAFIVDADLRKRKIRDKFSMTYVTSEPYIGHLGLGGIGDSKSMLESELRNHHIKWVTNAKTTKVEDGKLFADELNDEGETIKQHEIDFDFAMMLPAFKGVDCVSEVPELCNPRGFVFVDELHRNPTYKNIYSAGVCIAIPPVEQTPVPTGTPKTGYMIESMVTSIVHNIADELNGKTPTTTATWNAICLADMGDTGAAFVALPQIPPRNVAWFKKGKWVHYAKIAFEKYFLYKM…
>C1_GL0848254 Gammaproteobacteria bacterium
MLDYDYLVIATGPKLAFEEVPGLGPEGHTQSICTLKHALQAHAAYQQFLKDPGPIVVGAVQGASCFGPAYEFALILDADLRKRKLRDKVPMTFVTSEPYIGHMGLGGVGDSKGIMESELRQHHIKWFTNAAVNSVEPGEIHITTHDDEGKPVREETIPFDFSMILPAFKGVDAIASVDDLCNPRGFVLVDEHQRSPAYPNIFAAGVGIAIPPVEATPVPTGAPKTGYMIESMVTAIAHNIAAELNGEEASSKATWNAICLADMGDTGVAFVALPQIPPRNVTWAKKGKWVHTAKVAFEKYFLRKVRNGKTDPIFERYILKMLGIKRLRD
>C1_GL0882703 Flavobacteriaceae bacterium
MNSHQQILVIGGGTAGIMVASQLKKANPSLKVGLIEPAETHYYQAAWTLVGANTYDFDKTARSMSSLIPKGVDWIKEFADKFDPDNNTVTTKKGNTFTYDYLVVCPGLRMAPELVEGLTEAMKQGVVCSNYTDPNHTWETLKNFKGGTALFAMPTTPIKCGGAPQKIMYLAEEHFKKSGVRNNTDIVFAIPGGVIFAVKPVAKTLMTVIDK
>C1_GL0904058 Methylomarinum sp.
MARIVVLGAGIGGVPMAYEMKEMVSKDHQITIISDSPTFHFVPSNPWVPPKWRKPEDLKIELAPVMKKKGIEFIQKAATKVDPENNQIQMDDGSTVDYDYLIIATGPRLAFDEVPGLGPDGYTSSVCHVDHAELASKDWDEFMENPGPIVIGAVQGASCFGPAYEYLMILEAELRKRKIRDQVPMTFVTSEPYIGHLGLGGVGDTKGLIESALRDKTIKWVTNAKVDKIEEGMMFVTEVDENGEGKKKHELPFKHSMMLPAFTGVDAVRNVD
>C1_GL0918667 Chromatiales bacterium
MARIVVMGAGIGGISQVYELRKELGKKHDIVLVGDSERFEFTPSNPWVAVGWRKQKQITVELPETMQKHGIEFHSAGVKRLQPQDNRIDLNDGTTIDYDYLVIATGPKLAFEEVEGLGPDNGFTQSVCKTGHAETSFVDFQKLIDNPGPVVVGAAAAASCFGPAYEYIFMLDTELKRRKIRDKIPMHFITPEPYVGHLGLDGVGDTKGLME
>C1_GL0924378 Thiotrichaceae bacterium
MRILVVGGGTGGTIVANNLARRLAPEIRARKAHITMLSASDQHMYQPGLLYVAFGQMMPDELYRDQASLLETSIDFHVDPVEEFKLDQNQVTTESGKVYKYDILVIATGSRTMSKEIPGLEEGSETFYTEEGAVSLFKKLRELEGGKVAITVGVPHKCPIAPVEAVFALHDYFTKRGIRDKIEIKYHYPINRIHSIENVAKWAKPEFDRMGIECETLFNVEEVDAENKIVKSMEGSEYKYDLLISIPEHHGMEVIEKNELGKNGWIPTDRYKLTMEGYDN
>C1_GL0934679 Bacteroidetes bacterium
VAAGLMDYEATKKPEKKFIPSGVSWIKERVADIQPDNNEVILENGDKITYDYLVNATGIQINLDGIKGLKETFGKNGVCSNYVDPTYTWELMQKFKGGNALFTQPVTPIKCPGAPQKIMYLMGDYIAKKGLEEHTNIIFATPGTMIFGVQPFRDELEKYLLKYHIKQRYGYKLVEIDGEKKEAHYTRLELPDASDNYVVNDERNASGCLGFVWEDGVRREVQEVNSPFHMEKKGTHYIIK
>C1_GL1068040 Anaerolineae bacterium
VKNIDGNNINYETLEGVEGTENFDFAMLIPQFLANGMNYHDKEGNDITSRLANPGGFVLVDAVYGKPYDELRENPEYWPATYQSPAYPNIFAAGISFAPPGPISRPQQTPSGTPLAPAPPRTGMVSGIIGRLVAKNIIDLVKGKEASHSERMTEMYAACIASMGDSIWDGSAAVIMVNPIVPDWKKYPVSGRDMFVSNMEMGLSGAWMKRMIHTTFNHKLRGRFGWSFIPE
>C1_GL1089475 Bacteroidetes bacterium
VHLGDGSILKYDFLIIATGTQTRPDETPGLLGNEWYKSIFDFYTVEGAVALQRFFKSWEGGKLVLCISELPFKCPVAPIEFVCLAEAYFAEKGIRDKVDITYVTPLPGAFTKPIATKMLSQLMDDKNIKVVPEFYLESVDSEKKVIKSYDEVEIPYDVLTIVPVNMGSEMVERSGLGDDMNYVETDKETLQSKKFENIFVLGDAANLPTSKAGSVAHFAAEILFENMMSAMENRPLTAKFDGHANCYIETGYGKGALIDFNYDTEPLPGTFPLPGIGPFGLLKNTKINHYGKMIFRWIYWHILLKGKEMPIEAHMTMAGKKNNID
>C1_GL1096109 Gammaproteobacteria bacterium
MRILVVGGGTGGTIVANNLARRLATEIRARKAKITMLSASDQHMYQPGLLYVAFGQMMPDELYRDQRSLLESNIDFHVDPVEDFHLDQNQVKTKSGKTYEYDLLVIATGSRIMPRKIPGLEEGSETFYTEAGAVKMFKSLREFEGGKISIVVGVPHKCPIAPVEVTFALHDYFEARGIRDKVQIKYNYPINRMHSIENVAKWAKPEFDRMGIEIETLFNVEEVDAENKIVKSMEGAEDHYDLLISIPEHHGEEVIEKNELGQDGWIPTDRHKLTMDGHDNVYVVGDTTNLPVSKTGSAAHFEAEVIAENIASIVKIGTPVSEYDGKVYCFIEAGHDKATYAMFDYGNPPDLKAANKSMHWFKLSYNKMYWTSVRGLL
>C1_GL1116255 Gammaproteobacteria bacterium
MWALTEAELLDVNTIMSTAMDAGYDLKGLRPRLEARAGEMQGADAAPITPDSHDVVIVGGGSGGIATAASLLNRDSSLDILIIEPRDTHYYQPGFTMVGGGIFDAEQTERTMASVMPSAVKWKKAAVADFEPQKNCVVLEDGTRVAYRVLVAAPGLKLDWDAVDGLVDSLGNNGVTSNYLYDMAPYTWSLVEGLESGRAVFTQPPMPIKCAGAPQKAMYLSCDHWFKRNRLNAIDVDFRNAGPVLFGVADYVPALMKYVEKYDINLCFSENLVAVDGPAQKAWFDRTEDGETSRVEVDFDMLHVCPPQTAPDFIKNGPLANEAGWVDVSQDTLQHTKFGNIFAVGDAHSAPNAKTAAAVRNQAPVVAENVISTLAGSDPHRKYDGYGSCPLTVERGK
>C1_GL1123647 Candidatus Tenderia electrophaga
MGKTVLVLGGGIGGIVASTRLRKQLPREHRVVLIEREVDYVFAPSFLWLMTGLRRREKISRPLANLYKGIERVQGTVEKIDPESRTVIVNGRELTGDYLIIALGADLVPEAIPGLVEAGHNFYTLAGAETLRDARLGLRAGRVAVLVSAMPFKCPAAPYEAAMLLEYDFRKRKLRQDIKVDLYSPEPGPMPVAGPEVSRQVRELVESRGIGFHPEHVVTQVDPGARVIHFANGATAAFDLLAYVPPHRAPGVVTECGLTGESGWVGVDRQTLETRFPGVFAIGDVTGIMLGIGKPLPKAGVFAHGEAEVVAGNLVHEITGKGKPVRFDGQGECFIETGDGRAGFGSGNFFAEPAPEIKLRQPSRTLHVGKVAFEKYWLYEWF
>C1_GL1155614 Bacteroidetes bacterium
MSKHHQIVVIGGGTGGIMVAAQLKKAKKGLDIAIIDPTDTHSYQPANTLVGAGLMKYEATIRQEKNLIPSGVSWIKEKVADIQPDNNEVILENGDKVTYDYLVNATGIQINLDGIKGLKEAFGKNGVCSNYVDPKYTWELIQKFKGGNALFTQPITPIKCPGAPQKIMYLMGDYVAKHNLEEHTNIIFATPGTMIFGVQPFRDELENYLLKYHIKQRYGYKLVEINGEKKEAHYERLELPNGSDNYIVN
>C1_GL1166960 Xanthomonadales bacterium
LEDGSHVGYRQLVVSPGLKLDWGAVEGLRDSLGKNGVTSNYRFDYAPYTWELVKNLRSGRAIFTQPPMPIKCEGAPQKAMYLSCDHWLRQDVLKNIEVRFCNAGEVLFGIDHYVPPLMEYVEKYNARLDFSHNLVAIDAEAKKAWFDVSQAGEETRREEIEFDMIHVCPPQTAPDFVRSSPLANEQGWVDVAQDTLRHNRFENIFSLGDAC
>C1_GL1178203 Gammaproteobacteria bacterium
MKKITIIGAGFAGLTAVKQLRKLDKNCEITLISPRAELQYLPSLIWVPSGLRKREDIIVPLDNFFKRMKVNFHQARVTGLSKNGRVVETDNGEVSNDGLIIASGGRFIKKLPGIEHAITPCEGIDSVEKIRDRLDTMNGGTIAFGFAGNPKEPSAMRGGPMFEFLFGTDTLLRKRGIREKFNLVFFTPAAKPGNRLGAKAVAKLLDEMQKREIQTHLGHKMKAFESNKVITEGGEFETDLIIFMPGMTGNQWFDNSKLPRSE
>C1_GL1196914 Methylomarinum sp.
KIDPENNQIQMDDGSTVAYDFLIIATGPRLAFDEVPGLGPEGYTSSVCHVDHAEIASRDWDEFMENPGPIVIGAVQGASCFGPAYEYLMILETELRKRKIRDQVPMTFVTSEPYIGHLGLGGVGDTKGLLESALRDKTIKWVTNAKVDKIEEGMMYVTEVDEKGKDKNKHELPFKHSMMLPAFTGVDAVRNVDVEGLINPRGFVLVDKYQRNPTFKNIYSVGVCIALPPVEKTPLPVGTPKTGYMIESMVTATAHNIRDELAGKEPSDIPSLSALC
>C1_GL1199479 Ignavibacteriae bacterium
YKNIFDFYTIEGAVALSKFFKNWEGGKLVLNITEMPIKCPVAPLEFVFLADSYFTEMGIRDKVDIQFVTPLDGAFTKPKASAILGDFLDKKNIKLITDFGIARVDNENKKIVSWEEDEIPFDVLVTIPTNMGDEAIERSGLGNEFNFIPTDKHTLKAEGHENIFVIGDATDLTSSKAGSVAHFQADILYENFLSVIEGREPKAKFDGHANCFIESGFGKGILIDFNYDTEPLPGKYPLHGVGPFSLLEETKMNHYGKVMFRWMYWNFLVKGLELPIES
>C1_GL1230819 Methyloprofundus sedimenti
MSEQHYSVLIVGGGAAGVSVANNMRRQNSTIDIALIEPSEKHYYQPGFTIIGGGAYTLKKATKNEADLIHPSVNWIKEYAESFQPDENKVTLKSGDSISYDFLVVCPGLQLDFNKIDGLETTLGKNGVCSNYSADFVEYTWETLQKLESGTALFTQPPMPIKCAGAPQKIMYLAADRFRKKGIADKINVEFCNAGPGMFGVPFFAKALSKVIADYGITTNFNHNLVAIDGDAKTATFEATDADGNKSTVTKEFDMIHVTPPQSAPDFIKQSPLANEGGWVDVNQYTLQHNKYSNIFGLGDATSTPNAKTAAAVRKQVPVVVDNILKLKDSQDVAEGYDGYGSCPLTTSLSTVMLAEFSYGGKVTPSFPFLDPRSNLYIWWLGKIIGFPWLYWHLMIKGY…
>C1_GL1254519 Thioalkalivibrio paradoxus
MTRVTVIGAGFGALTAIRKLRAADASLHIDVIAPRPEFVYFPGTIWIPTGLRKPGDLVIPLANFFRRMQVNYHQAAVTGLQDNGRSVITEKEAVGNDGLIIASGGRFLRKLPGIEHSITPCGGIAATVEIRDRLAAMEGGTLAFGFAGNPKEPSAMRGGPVFEFLFGIDSWLRKQGKRDRFKLIFFTPAEKPGARLGPKAVSGLLKEMARRNIDTHLGHKMKGFEARKVITEGGEFEADLILFMPGMTGNEWFDNTDLPRSPGGLLKANAHCQVEAQDRVYVAGDSGSFPGPEWLPKQAHMADLQASTAVTNLMAEFSGKTPADTFKSELVCIVDSRTSGMLVARTEKRSFVLPSSRLFHWAKRGFEWMYLRKYR
>C1_GL1269538 Sulfuritortus calidifontis
SKGLLESEFRQRHINWITNAKVDRVEEGKMFVLEHNNEGEVIKEHELEFNYSMMLPAFLGVDAVNNVGEDLVNPRGFVKVDDYQRNPKWNNIYSLGVCIAIPPVEATPVATGTPKTGYMIESMVAATAHNISNDIKGNTPETVATWNAFCLADMGDTGAAFIAVPQIPPRNITWAKMGKWVHWSKVAFEKYFIWNMKRGTTDPLFQKLALKVMGLNRLKD
>C1_GL1308759 Methyloprofundus sp.
PFFAKALKKVVEDYGITCNFGNNLVAIDGETKIATFETTDGDGNKQRVERQFDMIHVTPPQSAPDFIKKSPLAAESGWVDVHQATLQHNKYPNIFGLGDATTTPNAKTAAAVRKQIPVVVDNILKLKNNAALVEGYDGYGSCPLTTSLNTVILAEFSYGGKVTPSFPFLDPRTKSRLWWLGKIMGFPWLYWQLMIKGIRFDIPHLEKYAAKFVKEDSEA
>C1_GL1318078 Candidatus Tenderia sp.
SSKVTKIDAEGNKLTLENGQSVDYDYLVITTGPKLAFDEVPGAGPDGGHTQSVCTLGHAETSYKDYQLLVDEPGPVVVGAVQMASCFGPAYEYAFIVDCDLRKRKIRDQVPITYVTSEPYIGHLGLGGVGDSKSMLESAMRKRHIKWITNAKTTRVEAGMMYVEEHNDAGEVIKQHELPFKHAMMLPAFKGVDPVAEVDGLCNPRGFVMIDEHQRNPKYPNIYSAGVCVAIPPVEVTPV
>C2_GL0485243 ANME-1 cluster archaeon
MTEKILVLGAGAAGSVVTNKVAREFRQEIAKDEVEITIMDKNDMNVNQGGFTFLPFGLYTPEDIKRPRKKVISPRVKTAFGEDGEVEKVDLGNREVTAKSGKKYPYDYLVIATGCSADVESVPGLSSDFNTFYTTIEDALKLGESLKSFNKGHIVIMTPKMPIPCPGAPGKFTVLLDSYLRYVRGEEVRKNTEISLLWPIELLGPQAYNDVATPLLEKQNINVVRNFGLSEVDEGNKEVVAANGERTKYDLLITIPPHKCTPALVNSGITDEKGWIPINKNTLQYQGAGASYDEVYALGDAGPAEIIKTGIGTHYQAAIAGQNVINDIRGNGEGAKVSYMGEMGCPFVGAAYTPSTRGEAYIPTWSYGRPLEPFKA
>C2_GL0576142 Chloroflexi bacterium
MKNLLILGAGTAGTIVANKMRRLLDNDEWRITIVDQHETHYYQPGFLFIPFGMYSKNDVIKPKRDFIPQGVELIMSPIEAIEPENNRVRLAKDGRILNYDFLVIATGAHTHPEETPGIKENGWHKDVFDFYTIEGAVALAKHLRTWQGGRMVLNVVENPIKCPVAPLEFLMLADWFFYEQGIRDRVEITYATPLPGAFTKPIASKHLGDILEEKGVKVVPEFYIERVDPDAKKIVSYEEQELEYDLLVTVPLNMGADVIGNSGLGDDLNFIPVDKHTFLSPKYDNMFVLGDAANLPTSKAGSVAHFAVDCFSENFLRYIDGLEMLPTFDGHANCFIESGFGKGLLIDFNYDVEPLPGKYPLPGIGPFSLLQESEMNHWGKMLFRWLYWNTLIKGEEMPL…
>C2_GL0732504 Candidatus Heimdallarchaeota archaeon
MKNIVIVGGGFAGISIANKLAKKLRRKDAKVILIEPKEVNIYEPQFVFLGFKNTPQSKFIKPMNKVLSGKVNWLRTTALKIDSEKRTIALANGDTLHYDYIGLATGAKMDVESVNAYDDENIHHFYLLDATKKLQEALKNFKGGTIVISPTTVPYKCPPAPAEFTFVLEKFLRQRNLRDKTTIKYLYPLMRPYPEPRVSEKVQKNFDERGIEFGEFFNYETVDKKNSKIISLEGEEIDYDLLVLIPPHKGHKVIIESGLGDREGFVSANKFTLKVNDHENMYAIGDCT
>C4_GL0007873 Gammaproteobacteria bacterium
MKRITIIGAGFAGLTAVRQLRKLDRNCEITLIAPRAELHYLPSLIWVPSGLRKREDIIVPLDNFFKRLDVKFHQANVTGLSEGGRVVETDNKDISNGYVHNDGLIIASGGRFIKKLPGIEYAITPCEGIDAVEKIRDRLYGMSGGTIAFGFAGNPKEPSAMRGGPMFEFLFGTDTLLKKQGRRKNFELVFFTPAEKPGNRLGPKAVEKLLGEMKKRDIQTHLGQKMKAFEAKRVVMENGEFEADLIIFMPGMTGNKWFDNSELPRSEGGLIKANRHCKVESMEGVYVAGD
>C4_GL0009723 Candidatus Heimdallarchaeota archaeon
MKTIVVLGGGFSGIATANHLARTTKRLDSKVLLIEPKEENVYEPDFVFWPFRNKPFSKLVKPLDKILNKRVNWLRTEATKIEPKNQKLILKNGEELRYDYLVLTTGARMAEEQIRAICGDNVCHFYTPDGVKKLKVALQNFKGGTIVITPTTVPYKCPPAPIEFTFLLDKYLRKKGLRDKTTIKFLYPLSRAFTMAEPAKKVEQMFEKRDIQFTSFFNYDHVDKEKNTVYSLEGEEIEYTGLIIVPPHVGQDVIIESGLGDKEGWIKTDRYTLKHTEYNNIYALGDGTDLPVSKSGAVAHFSSNILVKNLVSEIKGKEPKAKYKGLTICFIVTSFNKSMLLHFNYAHPPRKYGLHSTLLFGFFKKAFKSIYFKLLIKGYL
>C4_GL0025827 Gammaproteobacteria bacterium
MKKITIIGAGFAALSAVRQIRKQDKNCEVTLIAPRAELHYLPSLIWIPSGLRKREDIIVPLDNFFRRMKVRYHQASVTGLRDGGRTVETDNGDVENDGLIIASGGRFLKKLPGIEHAITPCEGIDAAEKIRDRLSEMKGGTIAFGFAGNPKEPSAMRGGPMFEFLFGTDTLLKRQGRRQDFDLVFFSPAEKPGNRLGPKAVGQLLAEMKKRGVQTYLGARMKAFEQDKVITEAA
>C4_GL0042592 Gammaproteobacteria bacterium
MAHIVVMGAGTGGMPAAYEMKAAVGNKHEVTVVNERDYFQFVPSNPWVAVGWRDRETITMPIEKYLAKKKINFIAQRVDKIDAPNNKLELANGETVDYDYLIIATGPRLAFEEVEGSGPEGFTESICVVDHAEKAWEKYQKLLEKPGPIVIGAMPFASCFGPAYEFAFIVDADLRKRKIRNKFPMTYVTSEPYIGHLGLGGVGDSKSMLESELRNHHIKWITNAKTTKVEDGKMHVDELNTNGETVKQHEIDFDFAMMLPAFKGVDAVTAVPDLCNPRGFVIVDELHRNPTYKKIYSAGVCIAIPPIEVTPVPTGTPKTGYMIESMVTAIVHNIADELNDKTPSTLATWNAICLADMGDTGAAFVAIPQIPPRNVAWFKKGKWVHLAKIAFEKYFIRKM…
>C4_GL0063069 Epsilonproteobacteria bacterium
MLKEGMDLIDAHFKNEGVSRRDAMKMFGAGGAAMLMGSGVATEATAGSSAVKAKILIIGGGLAGMSTAALFTNSLDNPDITVLEPGASATSYQPGQTLVGAGLWDASDVEYKTDDFVPSGVTLIKEKAVEFDPENNTVKTSGGKTLKYDYMVIAAGLKLDFARIQGLGIDQTITSRGDDSAVRKVVGKNGITSIYFGNGATDTWTEMQKFIADAKSGKKVKGIFTHPNTPIKCGGAPKKIMYLTDARLREAGARDNAELTFYPNGSKMFGVKEYHDAIVNQFEARDMKWNYRHNLIGVDPVKKVATFNRHWKEKGPWDEDLEEYSIVLKAQTVEKEFDFLHITPPMKAAEEIANSPVGSAKGWVPVNKETLQHVKYPNVYALGDIA
>C4_GL0077922 Bacteroidetes bacterium
PGKVFYEQLDGTEGEETFDFAMLIPAFAGPGFTAFDKQGEDITSKIFAPNGFMKVDADYTKKPFEEWSAADWPSTYQHPDYANMFAAGIAFAPPHAISKPMTSPSGTPIFPAPPRTGMPSGVTGKVVAENIIDWIKSGEPKMKHKASMARMGAACIISAGYGMFNGAAASMTVSPIVQDWDKYPEYGRSLKDTVGEAGLAGHWLKWFMHYMFLHKAKGYPFWWLIPE
>C4_GL0102644 Gammaproteobacteria bacterium
MAHVVVLGAGTGGMPCAYELKEKLGKSHQVTVINTNEYFQFTPSNPWVAVGWRDRKSITFPIKPYLDRKGINFICDSVTKIDASGNKLELNNGDDVEYDFLVIVTGPRLAFEEVEGSGPENNTHSICTIDHAEKAYEHYKELLKKPGPIVVGAMPFASCFGPAYEFAFIVDADLRKRKIRDKFPMTLVTSEPYIGHLGLGGVGDSKGMLESELRNHHINWITNAKTTKVEDGKMFVDEMDSSGEVVKQHEVEFDFNMMLPAFKGVDAVANVEGLCNPRGFVMVDQHHRNPTYTNIYSAGVCIAIPPIEATPVPTGTPKTGYMIESMVTSIVHNIADELNGNDPHTTATWNAICLADMGDTGAAFVAIPQIPPRNVAWFKKGKWVHMAKIAFEKYFIRKM…
>C4_GL0173628 Sulfurovum sp.
PEYHDAVLGQFKREKFKWNYRHNLIEVQKENKIAVFDAKWQEKGPWDPIMNEYEVIPKHEKVEVPYDFLHISPAAIAPREVRESDLGSAGGWVPVNKETLQHFQYKNIYAIGDIAQVPMGKTGGSVRKQYKVLVDNLIAQMQGKALPAKYAGYTVCPLITDIGTVMLAEFDWTVKPTPLAPLDPTVERWMWWLMKVYALKPMTMYGMLATGRA
>C4_GL0212825 Gammaproteobacteria bacterium
MKKITIIGAGFAGLTAVRQLRKLDRNCEITLIAPRAELHYLPSLIWVPSGLRKREDIVIPLDNFFKRLDVVFHQANVPGLSEGGRIVETDNKDINNGNINNDGLIIASGGRFIKKLPGIEHALTPCEGIEAVEKIRDRLLGMSSGTIAFGFAGNPKEPAAMRGGPMFEFLFGTDTLLKKQGRRNNFELVFFTPAAKPGNRLGEKAVEKLLGEMKKRDIQTHLGQKMKAFEASRVVTENGEFKADLIIFMPGMTGNKWFDNTELPRSEGGLIKANRHCKVESMVGVYVAGDSGSFPGPDWMPKQAHMADLQAEAAAKNLLAELNGQTADATFKVELICIVDSNDKGMVITRTENKNIMLPGMLLFHWMKRLFEWSYLRKYR
>C4_GL0325652 Sulfurovum sp.
MDKKYIEKMLSKMDEDLSKQGMSRRDAMKLAGLSGAGIFMGASTSASAAEEEKIVKSNAKGKIVIVGGGLAGMSTAARLTLNMNNPDITVIEPQKLSTSYQPGQTLVGAGIWDEDDIAYNRDDFVPDGVKVIKEKAILFNPQENKLTTDKGQVISYDYLIIATGLQLDFERIKGLEEAGRAYSAGDNTKLLKALGDDGICSIYTAAGATKTWEQMQKYIAQAKSGKKTKFVFTHPSTPIKCGGAPKKIMYLANARLKEEGARENAELVFYPNGGAMFGVPEYHDAILGQFKRENFKWHYRHNLIEVEPENKIAVFDSKWQEKGPWDPVMKDFEVIPKHEKIRVSYDFLHITPAQIAPREIGESDLGSAKGWVPVNKETLQHIRYENVFSLGDVAQVPMG…
>C4_GL0366348 Gammaproteobacteria bacterium
MAHIVILGAGTGGMPAAYEMKAAVGKKHEVTVINEKKDFQFVPSNPWVAVGWRERKDISIPIEKYLNKRKINFINQRVDKIDASNSKLELDNGESVDYDYLIIATGPRLAFEEVEGSGPEGFTESICVTDHAEVAWAKYQKLLENPGPIVIGAMPFASCFGPAYEFAFIVDADLRKRKIRDKFPMTYVTSEPYIGHLGLGGVGDSKSMLESELRNHHINWITNAKTTKVEKGKMFTDELNAAGETIKQHEIDFDFAMMLPAFKGVDAVVAVPDLCNPRGFVIVDELHRNPIYKNIYSAGVCIAIPPVEVTPVPTGTPKTGYMIESMVTAIVHNIADELADKTPSTTATWNAICLADMGDTGAAFVAIPQIPPRNVAWFKKGKWVHLAKIAFEKYFIRKM…
>C4_GL0387709 Gammaproteobacteria bacterium
MAHIVVMGAGTGGMPAAYEMKAAVGNNHEVTVVNERDYFQFVPSNPWVAVGWRDRDAITIPLEKYLAKKKINFIAQRVEKIDAPNNKLELANGETVDYDYLIIATGPRLAFEEVEGSGPDGFTESICVVDHAEKAWAKYQKLLEKPGPIVIGAMPFASCFGPAYEFAFIVDADLRKRKIRDKFPMTYVTSEPYIGHLGLGGVGDSKSMLESELRNHHIKWVTNAKTTKVEDGKMHVDELDANGETVKQHEIDFDFAMMLPAFKGVDAVTAVPDLCNPRGFVIVDDLHRNPTYKSIYSAGVCIAIPPIEVTPVPTGTPKTGYMIESMVTAIVHNIADELNNKTPSTMATWNAICLADMGDTGAAFVAIPQIPPRNVAWFKKGKWVHLAKIAFEK
>C4_GL0428136 Sulfurimonas sp.
AKGQVVDYDYLIVATGLQLDFERIEGLEEAGRAYSTGDNTRLHKAIGDDSGICSIYTGEGAEKAWDVMQEAIEKAKNAKDGKKVQFLYTHPSTPIKCGGAPKKIMYLTSARLKEAGARDNAELTFYPNGGAMFGVPEYHDAIHEQFKREGFKCHYRHNLVAVEKENKIAIFDAKWQEKGPFDPIMKDFEVISKHERVRVPYDFLHITPDAVA
>C4_GL0430149 Prolixibacteraceae bacterium
PGLAHYETLAGEYKTAGFDFAMLIPAFSGHDIKAYDNKGEDITSVVFAPNKFMKVDADYTQKPFEEWSVDDWPQTYQSPAYTNMYATGIAFAPPHSISKPMKSPNGTAIFPAPPRTGMPSGVIGKIVALNIAHQIKHGKIEHKHTANMGRMGAACIVSAGYSMTKGLGATMTVSPIVPDWDKYPQWGRDIKGTVGEIGLSGHWIKLFLHYMFLHKAKGYPFWWLLPE
>C4_GL0446483 Sulfurovum sp.
GGPAFEVLFNVDTYLKRKGLRKNFELTFFAPMEKPGQKMGDKALVMMDKMFKMTNINKQVGSKITSFEADGINFEDGTKLESDLTMFISAGTGHNIIEASDLPLSDAGFVVTNEYNEIEGFENVYAIGDSAALMGPDWKAKQGHVAEVMAKNVAYNIFQHAQNIHSKQSYMEHLNILCVMDTGNGAAFVYRDDKGGKMIPLPLVGHWMKKGWGWYCKNSKLGKIPRIPGM
>C4_GL0471266 Sideroxydans sp.
MVERGIEWITRAHVKKVEKDKIHYETLDGEFHELEFDFTMLIPPFAGVGLKSFDKAGKDITDTMFAPNALMKVDGDYKPKPYDEWSAADWPKTYQTPLYKNIFAAGIAFAPPHLISKPMQSPNGTPINPTPPRTGMPSANIGKAVALSIRDMINGADSPTHTASMAEMGAACVASTGMSFFNGTAATMTVYPVVPDFEKYPQYGRDMSLTYGEIGLAGHWMKYVLHHMFMYQAQAKPGWSMIPD
>C4_GL0503173 Bacteroidetes bacterium
NATGPALKFAATEGLGPGNNTVSVCTYDHAAEAWEKLQESIAKMEKGEKQKFLIGVGHPGATCQGAAFEYILNVAYELKKRKLSHLAEIKWITNEYEIGDFGMGGAFIKRGGYITSTKTFAESFLKQRDISWLKRAGVKKVEPGKVFYEQLDGTEGEETFDFAMLIPAFAGPGFTAFDKQGEDITSKIFAPNGFMKVDADYTKKPFE
>C4_GL0536450 Epsilonproteobacteria bacterium
ARDNAELTFYPNGSKMFGVKEYHDAIVNQFEARDMKWNYRHNLIAVDPVKKIATFNRHWKEKGAWDEDLEEYSIVMKAETVEKEYDFLHITPPMKAAEEIANSPVGSSKGWVPVKKETLQHVKYPNVYALGDIAAVPMGKTGGTARKQYKVVADNIISMMNGKEPTAQFDGYTVCPLITSIGTVMLAEFNWTKKPTPSFPLDPTQERWIWWLLKVYALKPMTQYGMLSGRA
>C4_GL0568838 Flavobacteriaceae bacterium
MSSVKHQIVFIGGGTGTMMTASQLLRYGKNLDVAIIEPADTHYYQPEWTLVGAGIIPKSDTARAMDKTMPSDATLIKDSVVDIDPDKNTIFLKSGDTIEYEYLVAAPGIEIRLDLIEGLEESLGKNGVCSNYVDPDYTWEVLQDFKKGVGLFTQAATPIKCPGAPQKIMYLTADYTRKNDLDKDTHIVFATPGTMIFGVEPFKTELKRIANDKYDIAQRYGYKLVKIDGEKKEAHYERLELPSVHGVSNYVVNDERNAAGCIGYV
>C4_GL0603040 Sulfurovum riftiae
LNSALRNPDITIIAPNELHIYQPGQVFQAAGLYLHKDLVKPNSDFIPDNVNWIKDEVERFDPEENLLVTRSGEKVSYDYLVVATGIDYHYEWIRGLKEEDIGTKGISSVYLNNFEKGTTDGGSITWDWFNQLKQASATSKQKPRVIYTQPATAIKCGGAPQKILYLSADHLKKDGLSADYTFATAGGTLFGQKPIAESLAEVQKRYHTITNKFKHNLISIDKYAKIATFEHTYELKGAYDEELEEYDTITKRELVELEYDFIHIV
>C4_GL0643282 Gammaproteobacteria bacterium
WRERKEISIPLKKYLNRKNINFIAQRVNKIDAANSKLELANGDSVDYDYLVIATGPRLAFEEVEGSGPEGFTESICVTDHAEKAWASYQKMLEKPGPIVIGAMPFASCFGPAYEFAFIVDADLRKRKLRDKFPMTYVTSEPYIGHLGLGGVGDSKSMLESELRNHHIKWITNAKTTKVEDGKMFVDELNATGETVQQHEVDFDFAMMLPAFKGVDAVAAVPDLCNPRGFVIVDELHRNPTYNNIFSAGVCIAIPPVEVTPVPTGTPKTGYMIESMVTSIVHNIADELAGKKPSTTATW
>C4_GL0657852 uncultured Sulfurovum sp.
GVPEYHDAIVGQFARENIKYHYRHNLIEVDKEAKIATFDAKWQEKGPWDPVMKDFEVIPKREKVRVPYDMLHIAPANIAPREIGESDLGSAKGWVPVNKETLQHIRYMNVFSIGDLAQVPMAKTGGSVRKQYKVLVDNLIAHMNGKKLEGKYAGYTVCPLITDIGTVMLAEFDWTVKPTPSFPLDPTVERWVFWLMKVYALKPMTMYGMMSGRA
>C3_GL0020165 ANME-1 cluster archaeon
MAEKMLVLGAGAAGSVVTNKVARAFRQEIAKDEVEITIMDKNDMNVNQGGFTFLPFGLYTPEDIKRPRKKVISPRVKTAFGEDGEVEKVDLGNREVTAKSGKKYPYDYLVIATGCSADVESVPGLSNDFNTFYTTIEDALKLGESLKSFNKGHIVIMTPKMPIPCPGAPGKFTVLLDSYLRYVRGEEVRKDIEISLLWPTGLLGPQAYDDVATPLLEKQNINVVKNFGLSEVDEGKKEVVAANGERTKYDLLITIPPHKCTQALVNSGITDEKGWIPINKNTLQYQGAGRSYDEVYALGDAGPAEIIKTGIGTHYQAAIAGQNVINDIRGNGEGIKVSYMGEMGCPFVGAAYTESTRGEAYIPTWSYGRPLEPFKAIRLGWFLYRMYYYIYWD
>C5_GL0279588 ANME-1 cluster archaeon
MAEKMLVLGAGAAGSVVTNKVARAFRQEIAKDEVEITIMDKNDMNVNQGGFTFLPFGLYTPEDIKRPRKKVISPRVKTAFGEDGEVEKVDLGNREVTAKSGKKYPYDYLVIATGCSADVESVPGLSNDFNTFYTTIEDALKLGESLKSFNKGHIVIMTPKMPIPCPGAPGKFTVLLDSYLRYVRGEEVRKDIEISLLWPTGLLGPQAYDDVATPLLEKQNINVVKNFGLSEVDEGKKEVVAANGERTKYDLLITIPPHKCTQALVNSGITDEKGWIPINKNTLQYQGAGRSYDEVYALGDAGPAEIIKTGIGTHYQAAIAGQNVINDIRGNGEGIKVSYMGEMGCPFVGAAYTESTRGEAYIPTWSYGRPLEPFKAIRLGWFLYRMYYYIYWDAGLKALM

## Sheet: Sheet6
The specific numbers of key genes involved in the sulfur cycle identified in metagenomic data derived from the deep-sea cold seep sediments in Figure 8C.
	C1 (0~20 cm)	C4 (20~40 cm)	C2 (40~60 cm)	C3 (120~140 cm)	C5 (>280 cm)
aprA	289	72	27	4	8
aprB	110	21	7	5	5
sat	426	111	65	45	62
cysC	183	68	97	34	37
cysQ	208	26	14	8	5
dsrA	242	50	16	3	3
dsrB	188	46	17	4	2
phsA	178	115	52	4	4
sqr	279	85	5	4	3
ssuA	3	0	2	0	0
Total genes of Bacteria	607853	232186	248341	175710	201189
